# Supplementary material for: 2,8-Dimethyl­tricyclo­[5.3.1.13,9]dodecane-syn-2,syn-8-diol–propanoic acid (1/1)
Source: Acta Crystallogr Sect E Struct Rep Online. 2009 May 14;65(Pt 6):o1241. doi: 10.1107/S1600536809016547 (PMC2969646; doi:10.1107/S1600536809016547)
Supplement: Supplementary file 1 [file e-65-o1241-sup1.cif]

##############################################################################
###                                                                        ###
###        Electronic paper (Acta Crystallographica Section E)             ###
###                                                                        ###
##############################################################################
#                                                                            #
# This CIF contains the data in a paper accepted for publication in Acta     #
# Crystallographica Section E. It conforms to the requirements of Notes      #
# for Authors for Section E, and has been peer reviewed under the auspices   #
# of the IUCr Commission on Journals.                                        #
#                                                                            #
# Full details of the Crystallographic Information File format               #
# are given in the paper "The Crystallographic Information File (CIF):       #
# a New Standard Archive File for Crystallography" by S. R. Hall, F. H.      #
# Allen and I. D. Brown [Acta Cryst. (1991), A47, 655-685].                  #
#                                                                            #
# The current version of the core CIF dictionary is obtainable from          #
# ftp://ftp.iucr.org/pub/cif_core.dic. The current version number is 2.4.    #
#                                                                            #
# Software is freely available for graphical display of the structure(s) in  #
# this CIF.  For information consult the CIF home page http://www.iucr.org/  #
# cif/home.html                                                              #
#                                                                            #
# This file may be used for bona fide research purposes within the           #
# scientific community so long as proper attribution is given to the journal # 
# article from which it was obtained.                                        #
#                                                                            #
##############################################################################
                                             
data_global
_audit_creation_method     'RAELSPUB and manual entry'
_journal_date_recd_electronic     2009-04-24
_journal_date_accepted     2009-05-04
_journal_name_full     'Acta Crystallographica, Section E'
_journal_year     2009
_journal_volume     65
_journal_issue      6
_journal_page_first     o1241
_journal_page_last     o1241
_journal_paper_category     QO
_journal_coeditor_code     HG2504
_publ_contact_author_name     'Dr M. Scudder'
_publ_contact_author_address
;
Department of Chemistry
University of New South Wales
Sydney
New South Wales 2052
Australia
;
_publ_contact_author_email     m.scudder@unsw.edu.au
_publ_section_title
;\
2,8-Dimethyltricyclo[5.3.1.1^3,9^]dodecane-<i>syn</i>-2,<i>syn</i>-8-diol--\
propanoic acid (1/1)
;
loop_
    _publ_author_name
    _publ_author_footnote
    _publ_author_address
    'Mizobe, Yuji'
;
On leave from the Department of Material and Life Science, Graduate School of
Engineering, Osaka University, 2-1 Yamadaoka, Suita, Osaka 565-0871, Japan.
;
;
School of Chemistry
University of New South Wales
Sydney
New South Wales 2052
Australia
;
    'Bishop, Roger' ?
;
School of Chemistry
University of New South Wales
Sydney
New South Wales 2052
Australia
;
    'Craig, Donald C.' ?
;
School of Chemistry
University of New South Wales
Sydney
New South Wales 2052
Australia
;
    'Scudder, Marcia L.' ?
;
School of Chemistry
University of New South Wales
Sydney
New South Wales 2052
Australia
;
data_I
_chemical_name_systematic
;
2,8-Dimethyltricyclo[5.3.1.1^3,9^]dodecane-<i>syn</i>-2,<i>syn</i>-8-diol--
propanoic acid (1/1)
;
_chemical_formula_moiety     'C14 H24 O2 , C3 H6 O2'
_chemical_formula_sum     'C17 H30 O4'
_chemical_formula_iupac     'C14 H24 O2 , C3 H6 O2'
_chemical_formula_weight     298.4
_space_group_crystal_system     monoclinic
_space_group_name_H-M_alt     'P 21/c'
_space_group_name_Hall     '-P 2ybc'
loop_
    _space_group_symop_id
    _space_group_symop_operation_xyz
    1 x,y,z
    2 -x,1/2+y,1/2-z
    3 -x,-y,-z
    4 x,1/2-y,1/2+z
_cell_length_a     7.390(4)
_cell_length_b     13.218(5)
_cell_length_c     18.469(8)
_cell_angle_alpha     90
_cell_angle_beta     110.23(2)
_cell_angle_gamma     90
_cell_volume     1693.0(10)
_cell_formula_units_Z     4
_cell_measurement_reflns_used     11
_cell_measurement_theta_min     11
_cell_measurement_theta_max     12
_cell_measurement_temperature     294
_exptl_crystal_description     irregular
_exptl_crystal_colour     colourless
_exptl_crystal_size_max     ?
_exptl_crystal_size_mid     ?
_exptl_crystal_size_min     ?
_exptl_crystal_size_rad     0.10
_exptl_crystal_density_diffrn     1.17
_exptl_crystal_density_meas     ?
_exptl_crystal_density_method     'not measured'
_exptl_crystal_F_000     656.0
_exptl_absorpt_coefficient_mu     0.079
_exptl_absorpt_correction_type     none
_exptl_absorpt_process_details     ?
_exptl_absorpt_correction_T_min     ?
_exptl_absorpt_correction_T_max     ?
_diffrn_radiation_type     'Mo K\a'
_diffrn_radiation_wavelength     0.71073
_diffrn_measurement_device_type     'Enraf--Nonius CAD-4'
_diffrn_measurement_method     \w/2\q
_diffrn_reflns_number     3188
_diffrn_reflns_av_R_equivalents     0.014
_diffrn_reflns_theta_max     25
_diffrn_reflns_theta_full     25
_diffrn_measured_fraction_theta_max     1.00
_diffrn_measured_fraction_theta_full     1.00
_diffrn_reflns_limit_h_min     0
_diffrn_reflns_limit_h_max     8
_diffrn_reflns_limit_k_min     0
_diffrn_reflns_limit_k_max     15
_diffrn_reflns_limit_l_min     -22
_diffrn_reflns_limit_l_max     22
_diffrn_standards_number     1
_diffrn_standards_interval_time     30
_diffrn_standards_decay_%     29
_refine_special_details
;
;
_reflns_number_total     2942
_reflns_number_gt     1786
_reflns_threshold_expression     I>2\s(I)
_refine_ls_structure_factor_coef     F
_refine_ls_R_factor_gt     0.056
_refine_ls_wR_factor_ref     0.070
_refine_ls_goodness_of_fit_ref     1.32
_refine_ls_number_reflns     2942
_refine_ls_number_parameters     199
_refine_ls_number_restraints     0
_refine_ls_hydrogen_treatment     constr
_refine_ls_weighting_scheme     calc
_refine_ls_weighting_details     'w = 1/[\s^2^(F) + 0.0004F^2^]'
_refine_ls_shift/su_max     0.003
_refine_diff_density_max     0.39
_refine_diff_density_min     -0.41
_refine_ls_extinction_method     none
_refine_ls_extinction_coef     ?
_refine_ls_abs_structure_Flack     ?
_atom_type_scat_source
                       'International Tables for X-ray Crystallography, Vol. IV'
_computing_data_collection     'CAD-4 Software (Enraf--Nonius, 1989)'
_computing_cell_refinement     'CAD-4 Softwar (Enraf--Nonius, 1989)'
_computing_data_reduction     'local program'
_computing_structure_solution     'SIR92 (Altomare <i>et al.</i>,  1994)'
_computing_structure_refinement     'RAELS (Rae, 2000)'
_computing_molecular_graphics
;
ORTEP-3 (Farrugia, 1997) and CrystalMaker (Palmer, 2005)
;
_computing_publication_material     'local programs'
loop_
    _atom_site_type_symbol
    _atom_site_label
    _atom_site_fract_x
    _atom_site_fract_y
    _atom_site_fract_z
    _atom_site_U_iso_or_equiv
    _atom_site_adp_type
    _atom_site_occupancy
    O O1 0.7617(2) 0.28660(10)
                             0.26850(10)
                                       0.0659(5) Uani 1.0
    O O2 0.4331(2)   0.66382(11) 0.16336(9) 0.0559(5) Uani 1.0
    C C1 0.4896(3) 0.3428(2) 0.16360(10)
                                       0.0495(6) Uani 1.0
    C C2 0.7107(3) 0.3385(2) 0.19510(10)
                                       0.0496(6) Uani 1.0
    C C3 0.8088(3) 0.4441(2) 0.20350(10)
                                       0.0513(6) Uani 1.0
    C C4 0.6996(3) 0.5155(2) 0.13560(10)
                                       0.0503(6) Uani 1.0
    C C5 0.4789(3) 0.5105(2) 0.10320(10)
                                       0.0475(6) Uani 1.0
    C C6 0.3662(3) 0.5599(2) 0.14930(10)
                                       0.0472(6) Uani 1.0
    C C7 0.3899(3) 0.5039(2) 0.22620(10)
                                       0.0528(6) Uani 1.0
    C C8 0.3898(4) 0.3878(2) 0.21610(10)
                                       0.0579(7) Uani 1.0
    C C9 0.4195(3) 0.4001(2) 0.08710(10)
                                       0.0536(6) Uani 1.0
    C C10 0.7824(4) 0.2728(2) 0.1425(2) 0.0718(8) Uani 1.0
    C C11 0.1519(4) 0.5658(2) 0.1009(2) 0.0656(8) Uani 1.0
    C C12 0.8701(4) 0.4943(2) 0.2831(2) 0.0695(8) Uani 1.0
    C C13 0.7455(5) 0.5768(3) 0.2979(2) 0.0670(10)
                                                 Uani 0.75
    C C13' 0.7388(9) 0.4872(7) 0.3304(4) 0.0670(10)
                                                  Uani 0.25
    C C14 0.5481(5) 0.5443(2) 0.29940(10)
                                        0.0707(8) Uani 1.0
    O O1P 0.5377(3) 0.77750(10)
                              0.06740(10)
                                        0.0740(6) Uani 1.0
    O O2P 0.8391(3) 0.7734(2) 0.14820(10)
                                        0.0801(6) Uani 1.0
    C C1P 0.7228(4) 0.7995(2) 0.0878(2) 0.0667(7) Uani 1.0
    C C2P 0.7710(5) 0.8619(3) 0.0287(2) 0.0960(10)
                                                 Uani 1.0
    C C3P 0.9587(9) 0.8359(5) 0.0180(3) 0.119(2) Uani 0.68
    C C3'P 0.6746(18) 0.9630(8) 0.0220(6) 0.119(2) Uani 0.32
    H H101 0.9031 0.2819 0.2980 0.066 Uani 1.0
    H H102 0.3622 0.7085 0.1882 0.056 Uani 1.0
    H HC1 0.4427 0.2716 0.1523 0.049 Uani 1.0
    H HC3 0.9335 0.4301 0.1955 0.051 Uani 1.0
    H H1C4 0.7466 0.5001 0.0921 0.050 Uani 1.0
    H H2C4 0.7357 0.5865 0.1536 0.050 Uani 1.0
    H HC5 0.4377 0.5454 0.0520 0.047 Uani 1.0
    H HC7 0.2666 0.5181 0.2354 0.053 Uani 1.0
    H H1C8 0.2520 0.3657 0.1953 0.058 Uani 1.0
    H H2C8 0.4535 0.3580 0.2686 0.058 Uani 1.0
    H H1C9 0.2759 0.3951 0.0636 0.054 Uani 1.0
    H H2C9 0.4795 0.3706 0.0509 0.054 Uani 1.0
    H H1C10 0.7499 0.3061 0.0909 0.072 Uani 1.0
    H H2C10 0.9254 0.2643 0.1660 0.072 Uani 1.0
    H H3C10 0.7188 0.2050 0.1360 0.072 Uani 1.0
    H H1C11 0.0979 0.4958 0.0894 0.066 Uani 1.0
    H H2C11 0.0820 0.6035 0.1301 0.066 Uani 1.0
    H H3C11 0.1354 0.6018 0.0514 0.066 Uani 1.0
    H H1C12 1.0007 0.5242 0.2929 0.069 Uani 0.75
    H H2C12 0.8794 0.4394 0.3215 0.069 Uani 0.75
    H H1'C12 0.8886 0.5679 0.2752 0.069 Uani 0.25
    H H2'C12 0.9963 0.4635 0.3147 0.069 Uani 0.25
    H H1C13 0.7237 0.6289 0.2565 0.067 Uani 0.75
    H H2C13 0.8185 0.6079 0.3491 0.067 Uani 0.75
    H H1C13' 0.8114 0.5142 0.3831 0.067 Uani 0.25
    H H2C13' 0.7085 0.4141 0.3342 0.067 Uani 0.25
    H H1C14 0.5727 0.4897 0.3391 0.071 Uani 0.75
    H H2C14 0.4921 0.6047 0.3166 0.071 Uani 0.75
    H H1'C14 0.4920 0.5456 0.3415 0.071 Uani 0.25
    H H2'C14 0.5785 0.6150 0.2880 0.071 Uani 0.25
    H H101P 0.4980 0.7344 0.1038 0.074 Uani 1.0
    H H1C2P 0.7770 0.9345 0.0447 0.096 Uani 0.68
    H H2C2P 0.6649 0.8527 -0.0221 0.096 Uani 0.68
    H H1'C2P 0.7236 0.8267 -0.0224 0.096 Uani 0.32
    H H2'C2P 0.9138 0.8713 0.0452 0.096 Uani 0.32
    H H1C3P 0.9777 0.8811 -0.0222 0.119 Uani 0.68
    H H2C3P 1.0675 0.8456 0.0679 0.119 Uani 0.68
    H H3C3P 0.9554 0.7638 0.0011 0.119 Uani 0.68
    H H1C3P' 0.7056 1.0050 -0.0172 0.119 Uani 0.32
    H H2C3P' 0.5318 0.9533 0.0056 0.119 Uani 0.32
    H H3C3P' 0.7219 0.9979 0.0732 0.119 Uani 0.32
loop_
    _atom_site_aniso_label
    _atom_site_aniso_U_11
    _atom_site_aniso_U_22
    _atom_site_aniso_U_33
    _atom_site_aniso_U_12
    _atom_site_aniso_U_13
    _atom_site_aniso_U_23
    _atom_site_aniso_type_symbol
    O1 0.0520(10)
                0.0710(10)
                         0.0710(10)
                                  -0.0012(9) 0.0151(9) 0.0241(9) O
    O2 0.0600(10)
                0.0460(10)
                         0.0680(10)
                                  -0.0018(8) 0.0298(8) -0.0045(8) O
    C1 0.0490(10)
                0.0410(10)
                         0.0590(10)
                                  -0.0080(10)
                                            0.0210(10)
                                                     -0.0020(10)
                                                               C
    C2 0.0500(10)
                0.0450(10)
                         0.0570(10)
                                  -0.0010(10)
                                            0.0220(10)
                                                     0.0030(10)
                                                              C
    C3 0.0460(10)
                0.0480(10)
                         0.061(2) -0.0020(10)
                                            0.0200(10)
                                                     0.0000(10)
                                                              C
    C4 0.0510(10)
                0.0470(10)
                         0.060(2) -0.0020(10)
                                            0.0280(10)
                                                     0.0000(10)
                                                              C
    C5 0.0510(10)
                0.0490(10)
                         0.0440(10)
                                  -0.0030(10)
                                            0.0190(10)
                                                     0.0010(10)
                                                              C
    C6 0.0470(10)
                0.0430(10)
                         0.0540(10)
                                  -0.0030(10)
                                            0.0200(10)
                                                     -0.0020(10)
                                                               C
    C7 0.053(2) 0.0580(10)
                         0.0560(10)
                                  0.0030(10)
                                           0.0300(10)
                                                    0.0050(10)
                                                             C
    C8 0.054(2) 0.057(2) 0.070(2) -0.0020(10)
                                            0.0310(10)
                                                     0.0070(10)
                                                              C
    C9 0.054(2) 0.0520(10)
                         0.053(2) -0.0030(10)
                                            0.0160(10)
                                                     -0.0050(10)
                                                               C
    C10 0.067(2) 0.058(2) 0.099(2) 0.0050(10)
                                            0.039(2) -0.010(2) C
    C11 0.047(2) 0.070(2) 0.074(2) 0.0020(10)
                                            0.0140(10)
                                                     0.0040(10)
                                                              C
    C12 0.059(2) 0.067(2) 0.068(2) 0.0000(10)
                                            0.0030(10)
                                                     -0.0080(10)
                                                               C
    C13 0.069(2) 0.068(2) 0.055(2) -0.005(2) 0.008(2) -0.015(2) C
    C13' 0.069(2) 0.068(2) 0.055(2) -0.005(2) 0.008(2) -0.015(2) C
    C14 0.087(2) 0.077(2) 0.049(2) 0.002(2) 0.0250(10)
                                                     -0.0080(10)
                                                               C
    O1P 0.0680(10)
                 0.0830(10)
                          0.0660(10)
                                   -0.0100(10)
                                             0.0154(9) 0.0080(10)
                                                                O
    O2P 0.0670(10)
                 0.0870(10)
                          0.0740(10)
                                   -0.0130(10)
                                             0.0080(10)
                                                      0.0110(10)
                                                               O
    C1P 0.073(2) 0.058(2) 0.067(2) -0.012(2) 0.022(2) -0.0020(10)
                                                                C
    C2P 0.105(3) 0.099(3) 0.084(2) -0.020(2) 0.031(2) 0.017(2) C
    C3P 0.136(5) 0.143(5) 0.083(3) -0.002(4) 0.046(3) 0.024(3) C
    C3'P 0.136(5) 0.143(5) 0.083(3) -0.002(4) 0.046(3) 0.024(3) C
loop_
    _geom_bond_atom_site_label_1
    _geom_bond_atom_site_label_2
    _geom_bond_site_symmetry_1
    _geom_bond_site_symmetry_2
    _geom_bond_distance
    _geom_bond_publ_flag
    O1 C2 1_555 1_555 1.448(3) no
    O1 H101 1_555 1_555 1.000 no
    O2 C6 1_555 1_555 1.453(3) no
    O2 H102 1_555 1_555 1.000 no
    C1 C2 1_555 1_555 1.535(3) no
    C1 C8 1_555 1_555 1.527(3) no
    C1 C9 1_555 1_555 1.527(3) no
    C1 HC1 1_555 1_555 1.000 no
    C2 C3 1_555 1_555 1.555(3) no
    C2 C10 1_555 1_555 1.528(3) no
    C3 C4 1_555 1_555 1.555(3) no
    C3 C12 1_555 1_555 1.532(3) no
    C3 HC3 1_555 1_555 1.000 no
    C4 C5 1_555 1_555 1.532(3) no
    C4 H1C4 1_555 1_555 1.000 no
    C4 H2C4 1_555 1_555 1.000 no
    C5 C6 1_555 1_555 1.529(3) no
    C5 C9 1_555 1_555 1.524(3) no
    C5 HC5 1_555 1_555 1.000 no
    C6 C7 1_555 1_555 1.556(3) no
    C6 C11 1_555 1_555 1.528(3) no
    C7 C8 1_555 1_555 1.547(3) no
    C7 C14 1_555 1_555 1.545(4) no
    C7 HC7 1_555 1_555 1.000 no
    C8 H1C8 1_555 1_555 1.000 no
    C8 H2C8 1_555 1_555 1.000 no
    C9 H1C9 1_555 1_555 1.000 no
    C9 H2C9 1_555 1_555 1.000 no
    C10 H1C10 1_555 1_555 1.000 no
    C10 H2C10 1_555 1_555 1.000 no
    C10 H3C10 1_555 1_555 1.000 no
    C11 H1C11 1_555 1_555 1.000 no
    C11 H2C11 1_555 1_555 1.000 no
    C11 H3C11 1_555 1_555 1.000 no
    C12 C13 1_555 1_555 1.512(4) no
    C12 C13' 1_555 1_555 1.516(5) no
    C12 H1C12 1_555 1_555 1.000 no
    C12 H2C12 1_555 1_555 1.000 no
    C12 H1'C12 1_555 1_555 1.000 no
    C12 H2'C12 1_555 1_555 1.000 no
    C13 C14 1_555 1_555 1.531(4) no
    C13 H1C13 1_555 1_555 1.000 no
    C13 H2C13 1_555 1_555 1.000 no
    C13' C14 1_555 1_555 1.525(5) no
    C13' H1C13' 1_555 1_555 1.000 no
    C13' H2C13' 1_555 1_555 1.000 no
    C14 H1C14 1_555 1_555 1.000 no
    C14 H2C14 1_555 1_555 1.000 no
    O1P C1P 1_555 1_555 1.319(3) no
    O1P H101P 1_555 1_555 1.000 no
    O2P C1P 1_555 1_555 1.199(3) no
    C1P C2P 1_555 1_555 1.506(4) no
    C2P C3P 1_555 1_555 1.507(6) no
    C2P C3'P 1_555 1_555 1.499(8) no
    C2P H1C2P 1_555 1_555 1.000 no
    C2P H2C2P 1_555 1_555 1.000 no
    C2P H1'C2P 1_555 1_555 1.000 no
    C2P H2'C2P 1_555 1_555 1.000 no
    C3P H1C3P 1_555 1_555 1.000 no
    C3P H2C3P 1_555 1_555 1.000 no
    C3P H3C3P 1_555 1_555 1.000 no
    C3'P H1C3P' 1_555 1_555 1.000 no
    C3'P H2C3P' 1_555 1_555 1.000 no
    C3'P H3C3P' 1_555 1_555 1.000 no
loop_
    _geom_angle_atom_site_label_1
    _geom_angle_atom_site_label_2
    _geom_angle_atom_site_label_3
    _geom_angle_site_symmetry_1
    _geom_angle_site_symmetry_2
    _geom_angle_site_symmetry_3
    _geom_angle
    _geom_angle_publ_flag
    C2 O1 H101 1_555 1_555 1_555 115.1 no
    C6 O2 H102 1_555 1_555 1_555 116.1 no
    C2 C1 C8 1_555 1_555 1_555 117.3(2) no
    C2 C1 C9 1_555 1_555 1_555 110.2(2) no
    C2 C1 HC1 1_555 1_555 1_555 106.9 no
    C8 C1 C9 1_555 1_555 1_555 108.1(2) no
    C8 C1 HC1 1_555 1_555 1_555 106.9 no
    C9 C1 HC1 1_555 1_555 1_555 106.9 no
    O1 C2 C1 1_555 1_555 1_555 105.7(2) no
    O1 C2 C3 1_555 1_555 1_555 111.7(2) no
    O1 C2 C10 1_555 1_555 1_555 106.9(2) no
    C1 C2 C3 1_555 1_555 1_555 113.8(2) no
    C1 C2 C10 1_555 1_555 1_555 109.8(2) no
    C3 C2 C10 1_555 1_555 1_555 108.8(2) no
    C2 C3 C4 1_555 1_555 1_555 111.7(2) no
    C2 C3 C12 1_555 1_555 1_555 117.2(2) no
    C2 C3 HC3 1_555 1_555 1_555 103.9 no
    C4 C3 C12 1_555 1_555 1_555 114.2(2) no
    C4 C3 HC3 1_555 1_555 1_555 103.9 no
    C12 C3 HC3 1_555 1_555 1_555 103.9 no
    C3 C4 C5 1_555 1_555 1_555 118.3(2) no
    C3 C4 H1C4 1_555 1_555 1_555 107.2 no
    C3 C4 H2C4 1_555 1_555 1_555 107.2 no
    C5 C4 H1C4 1_555 1_555 1_555 107.2 no
    C5 C4 H2C4 1_555 1_555 1_555 107.2 no
    H1C4 C4 H2C4 1_555 1_555 1_555 109.5 no
    C4 C5 C6 1_555 1_555 1_555 118.4(2) no
    C4 C5 C9 1_555 1_555 1_555 108.3(2) no
    C4 C5 HC5 1_555 1_555 1_555 106.5 no
    C6 C5 C9 1_555 1_555 1_555 110.0(2) no
    C6 C5 HC5 1_555 1_555 1_555 106.5 no
    C9 C5 HC5 1_555 1_555 1_555 106.5 no
    O2 C6 C5 1_555 1_555 1_555 106.6(2) no
    O2 C6 C7 1_555 1_555 1_555 111.3(2) no
    O2 C6 C11 1_555 1_555 1_555 106.0(2) no
    C5 C6 C7 1_555 1_555 1_555 113.3(2) no
    C5 C6 C11 1_555 1_555 1_555 110.5(2) no
    C7 C6 C11 1_555 1_555 1_555 109.0(2) no
    C6 C7 C8 1_555 1_555 1_555 111.5(2) no
    C6 C7 C14 1_555 1_555 1_555 116.5(2) no
    C6 C7 HC7 1_555 1_555 1_555 104.2 no
    C8 C7 C14 1_555 1_555 1_555 114.6(2) no
    C8 C7 HC7 1_555 1_555 1_555 104.2 no
    C14 C7 HC7 1_555 1_555 1_555 104.2 no
    C1 C8 C7 1_555 1_555 1_555 118.9(2) no
    C1 C8 H1C8 1_555 1_555 1_555 107.1 no
    C1 C8 H2C8 1_555 1_555 1_555 107.1 no
    C7 C8 H1C8 1_555 1_555 1_555 107.1 no
    C7 C8 H2C8 1_555 1_555 1_555 107.1 no
    H1C8 C8 H2C8 1_555 1_555 1_555 109.5 no
    C1 C9 C5 1_555 1_555 1_555 108.2(2) no
    C1 C9 H1C9 1_555 1_555 1_555 109.8 no
    C1 C9 H2C9 1_555 1_555 1_555 109.8 no
    C5 C9 H1C9 1_555 1_555 1_555 109.8 no
    C5 C9 H2C9 1_555 1_555 1_555 109.8 no
    H1C9 C9 H2C9 1_555 1_555 1_555 109.5 no
    C2 C10 H1C10 1_555 1_555 1_555 109.5 no
    C2 C10 H2C10 1_555 1_555 1_555 109.5 no
    C2 C10 H3C10 1_555 1_555 1_555 109.5 no
    H1C10 C10 H2C10 1_555 1_555 1_555 109.5 no
    H1C10 C10 H3C10 1_555 1_555 1_555 109.5 no
    H2C10 C10 H3C10 1_555 1_555 1_555 109.5 no
    C6 C11 H1C11 1_555 1_555 1_555 109.5 no
    C6 C11 H2C11 1_555 1_555 1_555 109.5 no
    C6 C11 H3C11 1_555 1_555 1_555 109.5 no
    H1C11 C11 H2C11 1_555 1_555 1_555 109.5 no
    H1C11 C11 H3C11 1_555 1_555 1_555 109.5 no
    H2C11 C11 H3C11 1_555 1_555 1_555 109.5 no
    C3 C12 C13 1_555 1_555 1_555 119.4(2) no
    C3 C12 C13' 1_555 1_555 1_555 119.4(4) no
    C3 C12 H1C12 1_555 1_555 1_555 106.9 no
    C3 C12 H2C12 1_555 1_555 1_555 106.9 no
    C3 C12 H1'C12 1_555 1_555 1_555 106.9 no
    C3 C12 H2'C12 1_555 1_555 1_555 106.9 no
    C13 C12 H1C12 1_555 1_555 1_555 106.9 no
    C13 C12 H2C12 1_555 1_555 1_555 106.9 no
    C13' C12 H1'C12 1_555 1_555 1_555 106.9 no
    C13' C12 H2'C12 1_555 1_555 1_555 106.9 no
    H1C12 C12 H2C12 1_555 1_555 1_555 109.5 no
    H1'C12 C12 H2'C12 1_555 1_555 1_555 109.5 no
    C12 C13 C14 1_555 1_555 1_555 116.4(3) no
    C12 C13 H1C13 1_555 1_555 1_555 107.7 no
    C12 C13 H2C13 1_555 1_555 1_555 107.7 no
    C14 C13 H1C13 1_555 1_555 1_555 107.7 no
    C14 C13 H2C13 1_555 1_555 1_555 107.7 no
    H1C13 C13 H2C13 1_555 1_555 1_555 109.5 no
    C12 C13' C14 1_555 1_555 1_555 116.5(4) no
    C12 C13' H1C13' 1_555 1_555 1_555 107.7 no
    C12 C13' H2C13' 1_555 1_555 1_555 107.7 no
    C14 C13' H1C13' 1_555 1_555 1_555 107.7 no
    C14 C13' H2C13' 1_555 1_555 1_555 107.7 no
    H1C13' C13' H2C13' 1_555 1_555 1_555 109.5 no
    C7 C14 C13 1_555 1_555 1_555 121.3(2) no
    C7 C14 C13' 1_555 1_555 1_555 118.6(4) no
    C7 C14 H1C14 1_555 1_555 1_555 106.4 no
    C7 C14 H2C14 1_555 1_555 1_555 106.4 no
    C13 C14 H1C14 1_555 1_555 1_555 106.4 no
    C13 C14 H2C14 1_555 1_555 1_555 106.4 no
    H1C14 C14 H2C14 1_555 1_555 1_555 109.5 no
    C1P O1P H101P 1_555 1_555 1_555 116.7 no
    O1P C1P O2P 1_555 1_555 1_555 122.8(3) no
    O1P C1P C2P 1_555 1_555 1_555 113.2(3) no
    O2P C1P C2P 1_555 1_555 1_555 124.0(3) no
    C1P C2P C3P 1_555 1_555 1_555 115.4(3) no
    C1P C2P C3'P 1_555 1_555 1_555 108.8(5) no
    C1P C2P H1C2P 1_555 1_555 1_555 108.0 no
    C1P C2P H2C2P 1_555 1_555 1_555 108.0 no
    C1P C2P H1'C2P 1_555 1_555 1_555 109.6 no
    C1P C2P H2'C2P 1_555 1_555 1_555 109.6 no
    H1C2P C2P H2C2P 1_555 1_555 1_555 109.5 no
    H1'C2P C2P H2'C2P 1_555 1_555 1_555 109.5 no
    C2P C3P H1C3P 1_555 1_555 1_555 109.5 no
    C2P C3P H2C3P 1_555 1_555 1_555 109.5 no
    C2P C3P H3C3P 1_555 1_555 1_555 109.5 no
    H1C3P C3P H2C3P 1_555 1_555 1_555 109.5 no
    H1C3P C3P H3C3P 1_555 1_555 1_555 109.5 no
    H2C3P C3P H3C3P 1_555 1_555 1_555 109.5 no
    C2P C3'P H1C3P' 1_555 1_555 1_555 109.5 no
    C2P C3'P H2C3P' 1_555 1_555 1_555 109.5 no
    C2P C3'P H3C3P' 1_555 1_555 1_555 109.5 no
    H1C3P' C3'P H2C3P' 1_555 1_555 1_555 109.5 no
    H1C3P' C3'P H3C3P' 1_555 1_555 1_555 109.5 no
    H2C3P' C3'P H3C3P' 1_555 1_555 1_555 109.5 no
loop_
    _geom_hbond_atom_site_label_D
    _geom_hbond_atom_site_label_H
    _geom_hbond_atom_site_label_A
    _geom_hbond_site_symmetry_A
    _geom_hbond_distance_DH
    _geom_hbond_distance_HA
    _geom_hbond_distance_DA
    _geom_hbond_angle_DHA
    O1 H101 O2P 2_745 1.00 1.82 2.822(3) 180
    O2 H102 O1 2_655 1.00 1.75 2.746(3) 180
    O1P H101P O2 . 1.00 1.64 2.635(3) 180
