# Supplementary material for: 2,8-Dimethyl­tricyclo­[5.3.1.13,9]dodecane-syn-2,syn-8-diol–propanoic acid (1/1)
Source: Acta Crystallogr Sect E Struct Rep Online. 2009 May 14;65(Pt 6):o1241. doi: 10.1107/S1600536809016547 (PMC2969646; doi:10.1107/S1600536809016547)
Supplement: Supplementary file 2 [file e-65-o1241-Isup2.hkl]

data_I
loop_
_refln_index_h
_refln_index_k
_refln_index_l
_refln_F_meas
_refln_F_calc
_refln_F_sigma
   1   0   0  133.068 -129.219  0.527
   2   0   0   36.234  -32.973  0.185
   3   0   0   60.881  -58.378  0.235
   4   0   0   24.165   22.441  0.246
   5   0   0    5.411    4.404  0.326
   6   0   0    6.555   -4.645  0.364
   7   0   0    6.663    6.064  0.388
   8   0   0    2.070    4.005  1.341
  -8   0   2    6.451   -5.542  0.465
  -7   0   2    6.135   -6.580  0.400
  -6   0   2    8.587    8.304  0.300
  -5   0   2   11.063  -10.415  0.216
  -4   0   2   17.263  -16.397  0.179
  -3   0   2   92.872   90.494  0.228
  -2   0   2   11.260  -12.865  0.118
  -1   0   2   12.218   15.642  0.128
   0   0   2  133.196 -129.171  1.499
   1   0   2   46.065   43.619  0.157
   2   0   2   79.418   75.731  0.202
   3   0   2   58.861  -56.731  0.250
   4   0   2   25.398   24.982  0.263
   5   0   2   10.555  -10.635  0.263
   6   0   2    5.205    3.966  0.435
   7   0   2    5.063    6.275  0.533
  -8   0   4    8.816    8.070  0.390
  -6   0   4   12.570  -12.774  0.255
  -5   0   4    8.234   -8.859  0.249
  -4   0   4   16.152   13.894  0.167
  -3   0   4    3.649    2.827  0.279
  -2   0   4   50.135   49.732  0.187
  -1   0   4    0.000   -1.036 10.527
   0   0   4   43.229  -40.184  0.813
   1   0   4   69.524   73.710  0.191
   2   0   4   62.081  -60.396  0.226
   3   0   4   37.886   37.640  0.275
   4   0   4    5.333   -5.192  0.313
   5   0   4   23.658   23.154  0.230
   6   0   4   10.610  -11.332  0.281
   7   0   4    8.453   -9.210  0.409
  -8   0   6    1.917   -0.022  2.070
  -6   0   6   10.346    9.768  0.270
  -5   0   6    1.801    0.402  1.331
  -4   0   6    1.814    0.453  1.214
  -3   0   6    0.928    1.922  1.899
  -2   0   6    9.319   -7.902  0.139
  -1   0   6   52.247   53.331  0.195
   0   0   6   15.862   16.623  0.117
   1   0   6   22.627  -22.987  0.201
   2   0   6    0.970    1.391  1.799
   3   0   6    7.767    7.297  0.222
   4   0   6    2.956   -1.607  0.565
   5   0   6    0.000    0.585 11.176
   6   0   6    4.988    4.987  0.486
   7   0   6    1.656    4.174  2.715
  -8   0   8    2.214   -0.870  1.805
  -6   0   8    2.523   -1.983  1.366
  -5   0   8    9.350    8.533  0.232
  -4   0   8    5.185    4.710  0.278
  -3   0   8   12.951   11.451  0.161
  -2   0   8   58.231  -56.363  0.232
  -1   0   8   18.154  -20.627  0.187
   0   0   8   21.218  -20.520  0.147
   1   0   8   66.782   65.994  0.253
   2   0   8    2.509    1.829  0.454
   3   0   8    9.039    9.646  0.238
   4   0   8   13.999  -15.247  0.252
   5   0   8    1.432   -0.957  2.264
   6   0   8    0.781    1.385  4.988
  -8   0  10    2.734    0.670  1.476
  -7   0  10    3.611   -3.007  0.580
  -6   0  10    2.898    2.793  0.692
  -5   0  10    9.878   -9.408  0.272
  -4   0  10    4.719    4.332  0.324
  -3   0  10    2.062    3.342  0.579
  -2   0  10    1.222   -1.805  0.841
  -1   0  10   14.286   12.915  0.154
   0   0  10    7.162    7.184  0.141
   1   0  10    2.194   -2.185  0.587
   2   0  10    0.000    0.516 10.527
   3   0  10    2.285   -1.485  1.277
   4   0  10    0.000    2.201 10.935
   5   0  10    0.000   -1.004 10.625
  -8   0  12    1.963   -2.297  2.231
  -7   0  12   15.123   15.309  0.259
  -6   0  12   18.318  -17.636  0.238
  -5   0  12    2.101   -1.743  0.912
  -4   0  12    7.796   -7.760  0.268
  -3   0  12    2.961   -3.135  0.461
  -2   0  12   34.250   35.409  0.289
  -1   0  12   26.910  -26.723  0.254
   0   0  12    0.328    2.157  2.435
   1   0  12    4.517   -4.326  0.370
   2   0  12    4.146    3.963  0.438
   3   0  12    4.889   -5.434  0.451
   4   0  12    8.196    7.873  0.333
   5   0  12    1.797   -0.853  2.237
  -8   0  14    1.122    2.119  2.345
  -7   0  14    2.612   -0.530  0.907
  -6   0  14    4.056   -3.497  0.560
  -5   0  14   11.182   10.777  0.269
  -4   0  14   21.914  -21.706  0.226
  -3   0  14   13.405   13.361  0.222
  -2   0  14   21.652  -20.776  0.215
  -1   0  14   10.437   10.286  0.236
   0   0  14   19.979   19.464  0.329
   1   0  14   13.571  -13.952  0.232
   2   0  14    3.998    3.905  0.458
   3   0  14    2.509   -3.795  0.871
   4   0  14    0.000   -0.492 10.509
  -7   0  16    2.246   -2.472  1.925
  -6   0  16    6.146    6.018  0.360
  -5   0  16   15.729  -15.440  0.257
  -4   0  16   10.909   11.474  0.269
  -3   0  16   13.229   14.076  0.248
  -2   0  16    5.270   -5.010  0.360
  -1   0  16   10.318  -10.030  0.248
   0   0  16   19.753  -19.282  0.280
   1   0  16   13.620   15.781  0.262
   2   0  16    2.525    2.155  1.283
   3   0  16    2.492    0.486  1.421
  -7   0  18    6.301   -6.314  0.492
  -6   0  18    5.269    6.262  0.479
  -5   0  18    0.000    0.407 10.626
  -4   0  18    2.147   -2.646  1.614
  -3   0  18   17.677  -19.256  0.230
  -2   0  18   19.929   21.375  0.237
  -1   0  18    4.372   -5.215  0.541
   0   0  18    3.434   -2.637  0.451
   1   0  18    0.000   -1.780 10.756
   2   0  18    0.866    2.049  2.948
  -6   0  20    0.000   -0.169 10.628
  -5   0  20    2.614   -1.291  1.391
  -4   0  20    3.741    3.990  0.659
  -3   0  20    7.224   -7.137  0.396
  -2   0  20    3.294   -2.623  0.708
  -1   0  20    1.116    2.856  3.438
   0   0  20    4.650    4.775  0.383
   1   1   0    2.935   -1.101  0.195
   2   1   0   11.896   11.810  0.119
   3   1   0   24.917  -24.983  0.242
   4   1   0    7.879    6.970  0.217
   5   1   0    0.000    1.067 11.176
   6   1   0    7.423    6.901  0.340
   7   1   0    4.039   -3.564  0.564
   8   1   0    2.012   -1.797  2.249
  -8   1   1    0.000    0.319 10.889
  -7   1   1    3.375    1.736  0.592
  -6   1   1   11.769  -12.336  0.260
  -5   1   1    6.560    6.621  0.274
  -4   1   1   24.479   24.323  0.248
  -3   1   1   43.505  -41.951  0.232
  -2   1   1   40.528   44.095  0.184
  -1   1   1   70.086   76.722  0.505
   0   1   1   56.634  -51.045  0.316
   1   1   1   20.643   17.575  0.156
   2   1   1   67.913  -68.335  0.195
   3   1   1   57.538   53.564  0.243
   4   1   1    4.448   -2.881  0.289
   5   1   1    5.144   -5.012  0.384
   6   1   1    4.097    3.963  0.542
   7   1   1    4.655   -3.645  0.520
   8   1   1    0.000    0.779 10.888
  -8   1   2    4.118   -2.859  0.627
  -7   1   2    6.665    6.479  0.366
  -6   1   2    3.127    0.526  0.609
  -5   1   2   22.031   20.900  0.220
  -4   1   2   15.898  -15.497  0.163
  -3   1   2   33.163  -33.847  0.231
  -2   1   2    1.049    1.766  1.373
  -1   1   2   69.612   74.222  0.526
   0   1   2   45.610   42.287  0.557
   1   1   2   57.959  -56.784  0.163
   2   1   2   10.433   10.399  0.133
   3   1   2    1.698    1.005  0.635
   4   1   2    7.429   -6.371  0.231
   5   1   2   15.898  -15.846  0.221
   6   1   2    3.980    3.434  0.546
   7   1   2    4.659    5.003  0.553
  -8   1   3    0.000   -0.476 10.891
  -7   1   3    8.457   -8.607  0.327
  -6   1   3   14.301   15.394  0.240
  -5   1   3    1.203   -2.655  2.230
  -4   1   3   17.941   16.332  0.176
  -3   1   3    9.537   11.243  0.157
  -2   1   3   48.016  -52.914  0.185
  -1   1   3   98.028 -102.157  0.583
   0   1   3   96.750   81.411  1.174
   1   1   3   17.433   19.989  0.165
   2   1   3   22.088   20.774  0.193
   3   1   3   17.972   18.538  0.182
   4   1   3   18.128  -18.283  0.186
   5   1   3    8.768    6.814  0.288
   6   1   3    5.693   -4.110  0.415
   7   1   3    0.000    0.069 10.846
  -8   1   4    0.000    0.486 10.891
  -6   1   4   10.703   10.672  0.274
  -5   1   4   13.873  -13.226  0.196
  -4   1   4   28.085   27.393  0.277
  -3   1   4   12.559   12.466  0.145
  -2   1   4   14.706  -15.277  0.148
  -1   1   4   24.044  -25.430  0.173
   0   1   4   66.119   61.777  0.155
   1   1   4   12.770  -15.239  0.132
   2   1   4   14.458   13.719  0.142
   3   1   4   19.378  -18.889  0.187
   4   1   4   16.333   15.389  0.188
   5   1   4    9.513   -9.548  0.280
   6   1   4    1.745   -0.699  1.817
   7   1   4    2.642   -0.671  1.524
  -8   1   5    0.000   -1.848 10.892
  -6   1   5    0.943    2.039  4.136
  -5   1   5   20.239  -19.273  0.205
  -4   1   5    2.968    2.621  0.391
  -3   1   5   12.616  -11.847  0.146
  -2   1   5   32.958   35.100  0.202
  -1   1   5   25.073  -22.750  0.187
   0   1   5   65.595   66.457  0.133
   1   1   5   22.231   20.378  0.215
   2   1   5    1.390   -1.392  0.735
   3   1   5   25.016  -23.874  0.257
   4   1   5    9.319    9.059  0.250
   5   1   5    2.948   -3.978  0.717
   6   1   5    2.627   -0.213  0.693
   7   1   5    4.614    3.290  0.593
  -8   1   6    3.471   -0.277  0.647
  -6   1   6    0.000    1.082 11.151
  -5   1   6    8.924   -9.041  0.230
  -4   1   6   25.182   26.716  0.247
  -3   1   6   35.053  -34.850  0.245
  -2   1   6   59.296   57.582  0.210
  -1   1   6    0.887    1.174  0.823
   0   1   6    6.232   -6.400  0.453
   1   1   6    3.013    4.674  0.322
   2   1   6   32.150  -32.424  0.258
   3   1   6   10.365   10.489  0.196
   4   1   6    8.726    8.855  0.261
   5   1   6    8.534    8.037  0.316
   6   1   6    5.666   -6.454  0.431
   7   1   6    3.800   -3.101  0.697
  -8   1   7    2.484    1.808  1.349
  -6   1   7    5.551   -5.700  0.411
  -5   1   7   19.895   18.974  0.195
  -4   1   7   20.723  -20.847  0.208
  -3   1   7   10.526    9.391  0.169
  -2   1   7    2.356   -1.747  0.369
  -1   1   7   19.925   18.952  0.194
   0   1   7    7.290   -8.831  0.317
   1   1   7    6.878   -7.627  0.188
   2   1   7    1.288   -1.770  0.797
   3   1   7    4.900   -4.585  0.314
   4   1   7    0.000    0.614 10.937
   5   1   7    9.192    9.371  0.322
   6   1   7    0.000    0.937 10.641
  -8   1   8    1.362    0.272  2.752
  -6   1   8    4.592   -4.902  0.445
  -5   1   8    3.859    3.723  0.434
  -4   1   8   12.476  -12.442  0.179
  -3   1   8   14.171   13.183  0.160
  -2   1   8   17.325   18.342  0.166
  -1   1   8    8.920   -8.819  0.157
   0   1   8   17.180   16.722  0.122
   1   1   8    3.337    3.639  0.335
   2   1   8    3.362   -2.526  0.344
   3   1   8    1.732    1.294  1.576
   4   1   8   18.281  -18.771  0.223
   5   1   8   12.641   12.872  0.258
   6   1   8    0.000   -0.666 10.641
  -8   1   9    4.266    2.022  0.607
  -7   1   9    0.000    2.316 10.839
  -6   1   9   10.950  -10.505  0.270
  -5   1   9    9.157   -8.707  0.256
  -4   1   9   12.114   11.520  0.189
  -3   1   9    0.000    2.603 10.858
  -2   1   9    2.334   -0.977  0.432
  -1   1   9   10.508   -9.864  0.155
   0   1   9    5.610   -5.688  0.155
   1   1   9   15.633   16.093  0.159
   2   1   9    4.086    3.782  0.340
   3   1   9    2.675   -1.191  0.624
   4   1   9    0.000   -0.312 10.936
   5   1   9    3.195   -3.686  0.684
   6   1   9    0.000    1.982 10.641
  -8   1  10    0.000    1.069 10.895
  -7   1  10   11.948  -12.246  0.271
  -6   1  10    9.038    9.419  0.309
  -5   1  10    9.756    9.079  0.267
  -4   1  10    8.301    8.223  0.233
  -3   1  10    1.864    1.687  1.157
  -2   1  10   32.721  -33.211  0.262
  -1   1  10   19.564   19.292  0.192
   0   1  10    2.559    1.108  0.421
   1   1  10   10.969   10.832  0.182
   2   1  10    3.682    3.853  0.433
   3   1  10    0.000   -0.152 10.889
   4   1  10    0.000    2.019 10.935
   5   1  10    4.766   -5.114  0.502
  -8   1  11    2.765    0.675  1.439
  -7   1  11    2.546    0.621  1.350
  -6   1  11    5.940   -5.661  0.388
  -5   1  11    7.884    7.863  0.303
  -4   1  11   16.939  -16.312  0.191
  -3   1  11   30.763   31.542  0.297
  -2   1  11   12.983  -13.617  0.167
  -1   1  11    4.134    5.006  0.304
   0   1  11    0.216   -0.682  3.653
   1   1  11   17.518  -17.485  0.186
   2   1  11    0.000   -0.588 10.527
   3   1  11   10.566   10.950  0.275
   4   1  11    2.374    2.050  0.781
   5   1  11    0.000    0.820 10.624
  -8   1  12    2.875    1.206  0.877
  -7   1  12    3.326   -0.728  0.626
  -6   1  12    3.878   -2.618  0.506
  -5   1  12    0.000    2.699 11.176
  -4   1  12    4.491    3.271  0.393
  -3   1  12    0.000   -0.929 10.857
  -2   1  12    7.571    7.560  0.217
  -1   1  12   11.755   11.865  0.183
   0   1  12   18.079  -16.276  0.177
   1   1  12    5.059    4.176  0.323
   2   1  12    1.110    0.231  2.504
   3   1  12    5.150    5.224  0.427
   4   1  12    0.000   -1.966 10.510
   5   1  12    0.000   -0.371 10.624
  -8   1  13    3.190   -3.403  0.841
  -7   1  13    7.645   -7.385  0.359
  -6   1  13   19.616   19.155  0.242
  -5   1  13   17.801  -17.374  0.230
  -4   1  13   14.182   15.215  0.222
  -3   1  13    8.488   -8.598  0.258
  -2   1  13   12.672  -12.149  0.190
  -1   1  13    0.000   -1.805 10.502
   0   1  13    8.219   -8.402  0.181
   1   1  13   25.068   25.210  0.245
   2   1  13    0.000   -0.653 10.527
   3   1  13    5.015   -4.773  0.404
   4   1  13    1.080   -0.877  3.124
  -8   1  14    2.968    2.060  1.510
  -7   1  14    6.601    5.979  0.440
  -6   1  14   13.016  -12.648  0.278
  -5   1  14    3.665    2.568  0.510
  -4   1  14    1.968    2.160  1.573
  -3   1  14   13.730   13.763  0.228
  -2   1  14   20.180  -20.636  0.206
  -1   1  14    7.233    7.029  0.268
   0   1  14   17.544   17.062  0.398
   1   1  14    0.000   -0.427 10.527
   2   1  14    9.456   -9.960  0.280
   3   1  14    2.211   -2.664  1.459
   4   1  14    5.308    4.654  0.472
  -8   1  15    2.107    2.311  1.241
  -7   1  15    4.912    4.672  0.519
  -6   1  15    8.114   -7.435  0.293
  -5   1  15    3.111    3.463  0.671
  -4   1  15    2.033   -1.719  1.451
  -3   1  15   20.790  -20.116  0.210
  -2   1  15   34.296   34.238  0.339
  -1   1  15   18.264  -18.925  0.207
   0   1  15    7.841    7.469  0.204
   1   1  15    5.704   -6.192  0.347
   2   1  15    2.846    2.251  0.717
   3   1  15    2.880   -1.848  0.739
  -7   1  16    0.000    0.372 10.833
  -6   1  16    5.291    5.819  0.445
  -5   1  16    5.112   -3.882  0.420
  -4   1  16    7.738   -6.911  0.306
  -3   1  16    5.488    5.471  0.372
  -2   1  16    5.871    5.750  0.345
  -1   1  16    0.000   -2.349 10.501
   0   1  16    3.938   -4.126  0.346
   1   1  16    3.777    4.623  0.572
   2   1  16    4.379    4.427  0.549
   3   1  16    1.674   -2.204  1.470
  -7   1  17    0.000    0.420 10.833
  -6   1  17    1.793   -0.903  1.255
  -5   1  17    4.158    4.105  0.523
  -4   1  17    8.669   -8.166  0.308
  -3   1  17    6.948    7.041  0.347
  -2   1  17   12.366  -11.972  0.243
  -1   1  17    7.260    8.198  0.311
   0   1  17    1.946    1.232  1.120
   1   1  17    6.009   -5.687  0.411
   2   1  17    2.802    3.432  1.592
  -7   1  18    3.276   -1.496  0.728
  -6   1  18    1.732   -0.386  2.157
  -5   1  18    2.470   -2.327  1.425
  -4   1  18    7.490    8.627  0.325
  -3   1  18    2.343   -2.728  1.425
  -2   1  18    2.954    2.103  0.653
  -1   1  18    5.364   -5.923  0.422
   0   1  18    3.522    3.829  0.664
   1   1  18    0.000   -0.407 10.759
   2   1  18    0.000    1.345 10.992
  -6   1  19    0.000   -2.814 10.641
  -5   1  19    5.099   -4.922  0.478
  -4   1  19    1.363    0.290  1.644
  -3   1  19    3.882    4.239  0.572
  -2   1  19    2.655    0.860  1.408
  -1   1  19    0.000   -0.486 10.767
   0   1  19    3.377   -3.174  0.625
   1   1  19    0.000    2.922 10.758
  -6   1  20    1.996   -2.184  2.117
  -5   1  20    1.116    1.659  3.636
  -4   1  20    2.423   -1.845  1.561
  -3   1  20    0.000   -0.593 10.501
  -2   1  20    5.857    5.128  0.480
  -1   1  20    0.000   -2.564 10.767
   0   1  20    0.366    0.264  2.260
  -5   1  21    4.611    4.409  0.592
  -4   1  21    2.501   -4.312  1.552
  -3   1  21    0.000    0.379 10.501
  -2   1  21    0.000    0.018 10.970
  -1   1  21    0.000    1.429 10.768
   0   2   0   28.293   34.330  0.136
   1   2   0   19.279  -19.395  0.166
   2   2   0   14.350   17.223  0.140
   3   2   0   20.117   19.597  0.194
   4   2   0   31.261  -30.733  0.286
   5   2   0    0.000   -1.183 11.144
   6   2   0    6.196    5.977  0.351
   7   2   0    1.674    1.264  2.163
   8   2   0    0.000    2.085 10.919
  -8   2   1    1.828    0.645  2.404
  -7   2   1    1.479   -0.552  2.424
  -6   2   1    1.378    0.150  2.590
  -5   2   1    0.000    2.263 11.144
  -4   2   1    6.733    6.963  0.232
  -3   2   1   11.158  -11.633  0.155
  -2   2   1    4.263   -6.171  0.215
  -1   2   1   63.800   68.513  0.154
   0   2   1   49.130   42.511  0.099
   1   2   1   58.101  -57.080  0.163
   2   2   1   34.170  -34.948  0.205
   3   2   1    0.000   -0.164 10.837
   4   2   1   15.279   14.461  0.177
   5   2   1    2.207   -0.864  1.333
   6   2   1    2.128    2.280  1.573
   7   2   1    4.131   -4.422  0.601
   8   2   1    0.000    0.209 10.920
  -8   2   2    0.000   -0.340 10.911
  -7   2   2    2.314   -1.719  1.517
  -6   2   2    4.887   -4.462  0.467
  -5   2   2    5.329   -4.808  0.329
  -4   2   2   10.255   -9.843  0.185
  -3   2   2   16.774   15.967  0.166
  -2   2   2   10.024  -11.295  0.128
  -1   2   2   84.338   85.157  0.589
   0   2   2   45.969  -51.205  0.533
   1   2   2   55.675  -59.330  0.175
   2   2   2   34.742  -37.313  0.214
   3   2   2   17.474  -14.993  0.177
   4   2   2   28.694   28.380  0.261
   5   2   2    1.300    0.094  2.442
   6   2   2    0.722    2.433  5.091
   7   2   2    1.888   -1.083  2.003
  -8   2   3    4.171   -3.625  0.638
  -7   2   3    1.778   -0.916  1.778
  -6   2   3    0.000   -2.342 11.149
  -5   2   3    0.000   -1.564 11.144
  -4   2   3   27.437   26.731  0.243
  -3   2   3    9.223   -9.734  0.158
  -2   2   3   24.155   25.875  0.199
  -1   2   3   42.284  -44.884  0.166
   0   2   3    5.322    6.923  0.118
   1   2   3    2.735    2.694  0.270
   2   2   3    4.274    4.082  0.221
   3   2   3    5.723    5.549  0.231
   4   2   3    2.729    1.673  0.494
   5   2   3    3.021   -2.778  0.663
   6   2   3    6.823   -6.430  0.355
   7   2   3    3.395    2.851  0.722
  -8   2   4    4.528   -3.529  0.585
  -7   2   4    8.817    9.220  0.310
  -6   2   4    6.182   -6.917  0.375
  -5   2   4   28.566   28.288  0.286
  -4   2   4   28.910  -28.601  0.282
  -3   2   4   20.774  -19.369  0.215
  -2   2   4    4.217   -5.441  0.209
  -1   2   4    3.425   -3.013  0.239
   0   2   4   18.754   17.746  0.188
   1   2   4    9.308    9.467  0.132
   2   2   4   10.019   10.241  0.151
   3   2   4   15.908  -15.736  0.163
   4   2   4    1.342   -2.668  1.968
   5   2   4    5.107   -4.642  0.407
   6   2   4    4.012    3.072  0.478
   7   2   4    3.458   -3.052  0.730
  -8   2   5    2.383   -0.035  1.700
  -6   2   5   13.325  -12.999  0.255
  -5   2   5   24.615   24.618  0.257
  -4   2   5    5.652   -5.538  0.259
  -3   2   5   10.986   11.373  0.158
  -2   2   5   16.437  -16.600  0.161
  -1   2   5    5.262   -5.488  0.175
   0   2   5   62.745   56.712  0.141
   1   2   5   41.935  -42.911  0.214
   2   2   5    9.108    8.953  0.164
   3   2   5    9.213    8.732  0.196
   4   2   5    2.600   -0.788  0.560
   5   2   5    0.698   -0.882  4.847
   6   2   5    5.612   -5.260  0.410
   7   2   5    2.574    0.518  1.566
  -8   2   6    4.224    4.958  0.669
  -6   2   6   18.347  -18.437  0.229
  -5   2   6    0.000   -0.702 11.176
  -4   2   6   30.110   32.322  0.283
  -3   2   6   48.250   48.538  0.248
  -2   2   6   60.296  -58.296  0.217
  -1   2   6   21.141  -22.312  0.210
   0   2   6   16.940  -15.050  0.127
   1   2   6    2.935   -4.846  0.321
   2   2   6    8.302    8.542  0.179
   3   2   6    2.992    2.415  0.439
   4   2   6    4.328    4.983  0.429
   5   2   6    6.327   -5.632  0.358
   6   2   6    3.147    2.760  0.723
   7   2   6    1.175    0.108  3.549
  -8   2   7    0.790    2.070  5.229
  -6   2   7   25.531   25.463  0.260
  -5   2   7   14.540  -14.162  0.202
  -4   2   7    0.000   -1.965 10.930
  -3   2   7   18.168   16.162  0.195
  -2   2   7   27.907  -26.877  0.231
  -1   2   7   34.570   34.350  0.222
   0   2   7   11.248   10.180  0.104
   1   2   7   13.751   14.362  0.150
   2   2   7    1.729    2.205  1.103
   3   2   7   20.469  -20.326  0.202
   4   2   7    9.106    8.316  0.280
   5   2   7    1.803   -2.638  1.912
   6   2   7    2.659    0.872  1.461
  -8   2   8    5.286   -5.792  0.510
  -7   2   8    4.710    3.759  0.490
  -6   2   8   23.765   23.894  0.231
  -5   2   8   22.956  -22.377  0.226
  -4   2   8    3.411   -4.765  0.405
  -3   2   8   16.723  -17.057  0.175
  -2   2   8   53.834   51.586  0.239
  -1   2   8   34.262  -34.864  0.234
   0   2   8    3.317    2.432  0.229
   1   2   8   21.248  -22.862  0.208
   2   2   8    4.395   -4.603  0.299
   3   2   8   21.254   21.783  0.213
   4   2   8    2.041   -0.939  0.886
   5   2   8    3.860   -4.660  0.531
   6   2   8    6.656   -6.179  0.441
  -8   2   9    2.662    2.144  0.922
  -7   2   9    0.000    0.683 10.826
  -6   2   9    2.170   -2.522  1.695
  -5   2   9    0.000   -0.832 11.176
  -4   2   9   20.665   19.734  0.204
  -3   2   9   32.220  -31.045  0.277
  -2   2   9   24.554   23.065  0.228
  -1   2   9    9.716    9.757  0.164
   0   2   9   14.207  -11.589  0.152
   1   2   9   17.815   17.995  0.188
   2   2   9   11.410  -12.570  0.204
   3   2   9    2.272   -1.816  0.776
   4   2   9    0.000    0.783 10.945
   5   2   9    0.000    0.803 10.615
   6   2   9    1.975    2.782  2.171
  -8   2  10    2.719    0.378  0.854
  -7   2  10    5.694   -5.969  0.437
  -6   2  10   11.947   11.655  0.260
  -5   2  10    0.000   -1.558 11.176
  -4   2  10    0.000   -0.275 10.928
  -3   2  10   28.228  -26.588  0.252
  -2   2  10   17.571   16.624  0.172
  -1   2  10   13.069  -12.545  0.164
   0   2  10   41.768   38.110  0.195
   1   2  10    3.575    4.128  0.372
   2   2  10    1.460    1.976  1.908
   3   2  10   34.866  -35.239  0.308
   4   2  10    4.610    4.827  0.512
   5   2  10    6.672    8.055  0.410
  -8   2  11    1.135    0.102  3.497
  -7   2  11    0.000    0.623 10.827
  -6   2  11   11.491  -10.194  0.261
  -5   2  11   14.129   13.179  0.232
  -4   2  11    0.000   -2.231 10.927
  -3   2  11    7.289    7.009  0.242
  -2   2  11   11.760  -12.410  0.183
  -1   2  11   11.582   11.589  0.180
   0   2  11    6.493    6.505  0.165
   1   2  11    4.342   -4.407  0.348
   2   2  11    6.617   -6.205  0.287
   3   2  11   11.383   12.441  0.267
   4   2  11    6.354   -6.657  0.373
   5   2  11    2.482    2.927  1.764
  -8   2  12    1.619    2.773  2.700
  -7   2  12    2.114    0.728  0.965
  -6   2  12   11.786  -11.727  0.283
  -5   2  12   15.268   14.684  0.235
  -4   2  12    5.191    4.020  0.357
  -3   2  12    6.618   -8.112  0.266
  -2   2  12    1.480    0.144  1.446
  -1   2  12    5.549    4.737  0.255
   0   2  12   25.458  -23.716  0.328
   1   2  12    6.477    6.376  0.289
   2   2  12    0.000    0.930 10.544
   3   2  12   11.842   12.856  0.269
   4   2  12    4.536   -5.322  0.571
   5   2  12    2.553   -4.107  1.645
  -8   2  13    0.000   -0.317 10.902
  -7   2  13    0.000   -0.183 10.828
  -6   2  13    1.265    0.358  2.449
  -5   2  13   11.245  -11.606  0.273
  -4   2  13    8.763    8.456  0.267
  -3   2  13   13.744   14.346  0.217
  -2   2  13    1.653   -1.347  1.546
  -1   2  13    9.738   -9.535  0.223
   0   2  13    1.944    1.211  0.698
   1   2  13    5.913    6.032  0.324
   2   2  13    1.823    1.011  0.911
   3   2  13    0.000   -0.983 10.500
   4   2  13    0.000    2.381 10.527
  -8   2  14    4.358    3.170  0.662
  -7   2  14    0.770    0.947  4.822
  -6   2  14    2.132    2.230  0.905
  -5   2  14    9.593   -8.859  0.299
  -4   2  14    5.327   -5.436  0.380
  -3   2  14   19.117   18.254  0.209
  -2   2  14    4.135   -3.239  0.420
  -1   2  14    5.628    5.827  0.332
   0   2  14    2.638   -2.110  0.592
   1   2  14    3.247   -3.693  0.531
   2   2  14    4.254   -5.460  0.461
   3   2  14    4.375    4.401  0.536
   4   2  14    3.601   -3.901  0.744
  -8   2  15    1.185   -0.930  3.653
  -7   2  15    2.475    0.781  1.565
  -6   2  15    0.726   -2.388  4.635
  -5   2  15    7.381    7.688  0.330
  -4   2  15    0.000    0.978 10.923
  -3   2  15    7.897   -7.739  0.297
  -2   2  15    0.000   -0.220 10.544
  -1   2  15    1.108    2.159  2.732
   0   2  15    7.987    7.720  0.202
   1   2  15    4.223   -3.666  0.442
   2   2  15    2.821    1.871  0.722
   3   2  15    0.000    0.081 10.499
  -7   2  16    2.071   -0.385  1.110
  -6   2  16    0.000   -0.850 10.641
  -5   2  16    5.481    5.545  0.393
  -4   2  16    2.109    1.343  1.477
  -3   2  16    0.883   -0.570  1.991
  -2   2  16    6.035   -6.094  0.338
  -1   2  16    9.953    9.821  0.261
   0   2  16    6.004   -5.451  0.249
   1   2  16    0.000   -0.029 10.776
   2   2  16    2.471   -3.594  1.756
   3   2  16    0.000    1.620 10.499
  -7   2  17    2.299    3.445  2.001
  -6   2  17    0.000   -2.291 10.641
  -5   2  17    0.000   -0.642 10.617
  -4   2  17    1.565   -1.670  2.128
  -3   2  17    9.359    8.715  0.271
  -2   2  17    4.104   -3.429  0.457
  -1   2  17    6.554   -6.923  0.357
   0   2  17    3.276    2.923  0.564
   1   2  17    7.302    6.828  0.388
   2   2  17    1.810    1.395  2.165
  -7   2  18    0.000   -1.396 10.832
  -6   2  18    3.163    2.047  0.712
  -5   2  18    0.000    2.360 10.617
  -4   2  18    3.465   -2.868  0.562
  -3   2  18    0.000    1.276 10.500
  -2   2  18    3.343   -2.349  0.597
  -1   2  18    2.864   -3.214  0.682
   0   2  18    2.166    0.710  0.816
   1   2  18    6.569    6.762  0.447
   2   2  18    0.000   -0.046 10.945
  -6   2  19    3.524    0.493  0.641
  -5   2  19    0.000   -0.483 10.617
  -4   2  19    4.546   -4.349  0.511
  -3   2  19    1.472    2.183  2.413
  -2   2  19    3.298    2.627  0.645
  -1   2  19    2.031    0.659  1.746
   0   2  19    0.286    0.802  2.909
   1   2  19    3.282   -2.251  0.755
  -6   2  20    0.000   -0.053 10.641
  -5   2  20    1.772   -0.923  2.028
  -4   2  20    6.058    6.773  0.475
  -3   2  20    5.843   -5.588  0.413
  -2   2  20    4.710    3.946  0.513
  -1   2  20    1.378   -3.169  3.056
   0   2  20    3.013    3.493  0.586
  -5   2  21    5.694   -5.330  0.485
  -4   2  21    2.102    2.909  2.020
  -3   2  21    0.000   -0.577 10.501
  -2   2  21    3.200   -1.121  0.757
  -1   2  21    4.341    4.136  0.607
   1   3   0   15.824  -17.941  0.151
   2   3   0   35.732   38.477  0.211
   3   3   0   26.618   24.905  0.256
   4   3   0    6.305   -6.538  0.250
   5   3   0   22.255  -22.313  0.231
   6   3   0    5.842   -6.069  0.413
   7   3   0   10.139   10.450  0.335
   8   3   0    2.043    1.249  1.208
  -8   3   1    1.844    0.533  2.340
  -7   3   1    6.754    6.597  0.371
  -6   3   1   14.164  -14.128  0.240
  -5   3   1    6.315    6.314  0.324
  -4   3   1   24.773  -24.340  0.255
  -3   3   1   24.631   25.586  0.220
  -2   3   1   16.656   19.226  0.167
  -1   3   1    0.000    0.571 10.478
   0   3   1   44.257  -43.220  0.332
   1   3   1   33.461  -36.266  0.185
   2   3   1   10.632   10.842  0.137
   3   3   1   24.021  -23.568  0.228
   4   3   1    7.895    8.238  0.226
   5   3   1    2.145    2.338  1.449
   6   3   1    4.759    4.717  0.482
   7   3   1    5.134   -3.293  0.457
  -8   3   2    2.310    3.364  1.980
  -7   3   2    0.000    0.140 10.812
  -6   3   2    7.064    7.439  0.353
  -5   3   2   16.174  -15.630  0.209
  -4   3   2    4.306   -4.099  0.312
  -3   3   2   20.868   21.088  0.199
  -2   3   2    3.124   -3.257  0.259
  -1   3   2    9.440   10.572  0.126
   0   3   2   31.765  -34.172  0.354
   1   3   2   41.254   48.698  0.191
   2   3   2   27.299  -28.800  0.226
   3   3   2   14.835   15.293  0.158
   4   3   2   11.346   -9.789  0.203
   5   3   2    9.954    9.317  0.250
   6   3   2    0.000    0.677 11.149
   7   3   2    7.705   -6.696  0.358
  -8   3   3    4.268    2.465  0.660
  -7   3   3    7.212   -6.533  0.348
  -6   3   3    5.409    5.827  0.419
  -5   3   3   15.460   14.778  0.201
  -4   3   3    3.681   -5.210  0.356
  -3   3   3   11.380  -10.185  0.160
  -2   3   3   64.929  -68.518  0.208
  -1   3   3   60.484   59.225  0.184
   0   3   3   61.295  -61.984  0.697
   1   3   3    8.185   -8.784  0.139
   2   3   3    5.041   -5.568  0.212
   3   3   3   30.045   28.404  0.278
   4   3   3   18.159  -17.256  0.183
   5   3   3    6.470   -6.334  0.361
   6   3   3    3.353    4.207  0.646
   7   3   3    2.621   -0.120  1.364
  -8   3   4    1.138    2.627  3.776
  -7   3   4    4.487   -4.302  0.475
  -6   3   4    3.124    3.180  0.638
  -5   3   4    0.000    0.391 11.144
  -4   3   4    6.231   -7.000  0.240
  -3   3   4   12.611  -12.771  0.153
  -2   3   4   28.268  -27.694  0.217
  -1   3   4   73.656   72.453  0.193
   0   3   4   26.869   28.304  0.141
   1   3   4    9.603  -12.402  0.139
   2   3   4   25.992  -26.928  0.245
   3   3   4   14.829  -14.175  0.168
   4   3   4    3.597    3.320  0.500
   5   3   4    7.946    7.440  0.311
   6   3   4    2.172    2.707  1.736
   7   3   4    1.799    1.137  2.012
  -8   3   5    2.139   -1.343  1.138
  -7   3   5    7.743    7.438  0.326
  -6   3   5   10.274   10.819  0.279
  -5   3   5   31.424  -31.143  0.280
  -4   3   5   14.372   13.997  0.172
  -3   3   5   13.367  -13.213  0.153
  -2   3   5   37.697   39.441  0.221
  -1   3   5   62.731  -59.713  0.203
   0   3   5   58.243   55.600  0.148
   1   3   5   16.669  -15.665  0.170
   2   3   5    2.266   -3.298  0.451
   3   3   5    5.004   -5.443  0.301
   4   3   5    0.000    1.177 10.951
   5   3   5   11.836  -11.398  0.270
   6   3   5    0.000    2.190 10.641
   7   3   5    5.858    5.104  0.505
  -8   3   6    1.958   -2.722  1.329
  -7   3   6    8.928    8.878  0.308
  -6   3   6    5.936   -5.447  0.392
  -5   3   6    1.634   -1.014  1.671
  -4   3   6    7.140   -5.209  0.232
  -3   3   6    4.861   -4.865  0.244
  -2   3   6   18.203   16.444  0.185
  -1   3   6   19.295   19.095  0.198
   0   3   6   65.942  -63.517  0.811
   1   3   6   26.704   27.329  0.243
   2   3   6    1.249    3.195  1.551
   3   3   6    6.683    6.902  0.239
   4   3   6    7.646   -7.509  0.284
   5   3   6    7.539   -6.594  0.340
   6   3   6    6.615    6.935  0.407
  -8   3   7    4.615   -2.879  0.542
  -7   3   7    2.050   -5.193  2.090
  -6   3   7    4.195   -2.996  0.470
  -5   3   7   21.655   21.037  0.216
  -4   3   7   14.306  -14.501  0.177
  -3   3   7    2.477   -2.899  0.458
  -2   3   7   16.149   15.954  0.157
  -1   3   7    8.219   -8.890  0.157
   0   3   7    5.397    4.579  0.230
   1   3   7   35.505  -36.215  0.252
   2   3   7    8.759    9.043  0.194
   3   3   7   17.627  -18.197  0.190
   4   3   7   23.787   23.914  0.230
   5   3   7    2.742   -2.013  0.657
   6   3   7    3.792   -2.977  0.597
  -8   3   8    2.078   -1.657  1.288
  -7   3   8    2.300   -2.030  0.925
  -6   3   8   14.205  -14.999  0.252
  -5   3   8   20.149   20.414  0.208
  -4   3   8    6.494    6.895  0.261
  -3   3   8    4.209    3.771  0.291
  -2   3   8   15.498  -14.829  0.156
  -1   3   8   21.463  -21.528  0.216
   0   3   8   53.325   48.199  0.671
   1   3   8   29.445  -28.234  0.268
   2   3   8   10.572  -10.533  0.192
   3   3   8   15.599   16.278  0.215
   4   3   8    7.803    7.678  0.308
   5   3   8    0.000    1.755 10.611
   6   3   8    6.985   -7.187  0.412
  -8   3   9    2.537    1.754  1.634
  -7   3   9    6.248    6.653  0.396
  -6   3   9    5.213   -5.298  0.418
  -5   3   9    0.000   -0.028 11.144
  -4   3   9    5.377   -4.669  0.291
  -3   3   9    0.000    1.149 10.808
  -2   3   9    1.322   -1.152  1.249
  -1   3   9   28.242   26.640  0.259
   0   3   9   34.658  -32.143  0.415
   1   3   9   21.353   20.146  0.208
   2   3   9    9.198   -9.581  0.224
   3   3   9    6.044    6.908  0.360
   4   3   9   14.281  -14.963  0.248
   5   3   9    2.099    0.891  1.056
   6   3   9    3.517    3.718  0.763
  -8   3  10    0.000   -1.682 10.929
  -7   3  10    0.000   -1.186 10.805
  -6   3  10    2.332   -0.102  1.510
  -5   3  10    8.205   -7.193  0.285
  -4   3  10    2.066    1.753  1.230
  -3   3  10   22.016   21.715  0.215
  -2   3  10   15.761  -15.210  0.162
  -1   3  10   13.142  -13.587  0.167
   0   3  10    9.174    8.989  0.146
   1   3  10    9.270  -10.164  0.210
   2   3  10   19.217   19.443  0.195
   3   3  10   13.356  -12.820  0.241
   4   3  10    2.230    2.796  0.854
   5   3  10    0.000   -2.047 10.612
  -8   3  11    0.000   -1.868 10.930
  -7   3  11    3.061   -2.084  0.676
  -6   3  11    9.501    8.677  0.295
  -5   3  11    3.491   -4.510  0.535
  -4   3  11    5.859    6.724  0.335
  -3   3  11    3.882    3.842  0.371
  -2   3  11    2.898    3.632  0.422
  -1   3  11   14.393  -13.552  0.170
   0   3  11   16.489   15.147  0.123
   1   3  11    9.031   -9.558  0.237
   2   3  11   13.666  -13.548  0.218
   3   3  11    7.810    8.113  0.316
   4   3  11    0.000   -0.262 10.527
   5   3  11    4.819    5.618  0.580
  -8   3  12    0.000    0.761 10.930
  -7   3  12    5.122    6.074  0.525
  -6   3  12    3.598    4.759  0.625
  -5   3  12    3.818   -4.185  0.537
  -4   3  12    1.785   -2.131  1.880
  -3   3  12   12.248  -13.182  0.205
  -2   3  12    8.820    8.418  0.214
  -1   3  12    2.982   -3.652  0.419
   0   3  12    7.432    7.924  0.330
   1   3  12    8.470    8.092  0.266
   2   3  12    1.853   -2.319  1.638
   3   3  12    8.990   -9.630  0.273
   4   3  12    1.301    2.569  2.784
   5   3  12    2.440    0.149  1.503
  -8   3  13    0.000   -1.812 10.931
  -7   3  13    6.426   -6.655  0.420
  -6   3  13    8.388    8.390  0.349
  -5   3  13    8.051    7.766  0.305
  -4   3  13    2.884   -0.419  0.583
  -3   3  13   13.890  -14.068  0.216
  -2   3  13    8.817    9.053  0.246
  -1   3  13    0.000   -0.962 10.462
   0   3  13    7.997   -7.036  0.188
   1   3  13    1.108    0.689  1.450
   2   3  13   11.586   11.511  0.249
   3   3  13    3.912   -4.535  0.518
   4   3  13    0.000   -0.515 10.527
  -8   3  14    2.048    1.683  2.048
  -7   3  14    4.849   -5.116  0.556
  -6   3  14    3.997    3.477  0.504
  -5   3  14    0.000    1.883 11.144
  -4   3  14    0.000   -0.389 10.972
  -3   3  14    4.459   -3.446  0.434
  -2   3  14    1.237   -0.072  2.325
  -1   3  14    0.000   -2.137 10.462
   0   3  14    2.482    2.456  0.637
   1   3  14    0.000    0.318 10.483
   2   3  14    1.795    1.632  1.938
   3   3  14    0.000   -0.386 10.498
   4   3  14    0.799   -1.173  5.550
  -7   3  15    2.256    0.580  1.041
  -6   3  15    7.873   -9.151  0.338
  -5   3  15    5.660    6.432  0.429
  -4   3  15    0.000    0.864 10.973
  -3   3  15    3.313    2.490  0.550
  -2   3  15    2.493   -4.404  1.373
  -1   3  15    8.691    8.189  0.269
   0   3  15    3.992    3.711  0.392
   1   3  15    3.392   -3.842  0.553
   2   3  15    5.622   -5.597  0.441
   3   3  15    0.000    0.020 10.498
  -7   3  16    1.959   -2.960  2.331
  -6   3  16    1.983   -1.605  2.028
  -5   3  16    6.939   -7.364  0.343
  -4   3  16    4.420    4.933  0.512
  -3   3  16    4.622    3.849  0.411
  -2   3  16    0.000    0.486 10.544
  -1   3  16    3.596    3.788  0.481
   0   3  16    9.119   -8.141  0.552
   1   3  16    1.862   -0.265  1.020
   2   3  16    4.447   -4.373  0.525
   3   3  16    4.938    5.734  0.534
  -7   3  17    2.822    0.384  1.469
  -6   3  17    5.354    4.891  0.498
  -5   3  17    0.000   -1.480 10.609
  -4   3  17    0.000    2.485 10.527
  -3   3  17    0.000   -0.182 10.771
  -2   3  17    5.484   -5.515  0.385
  -1   3  17    3.855    4.906  0.553
   0   3  17    0.000   -0.446  3.735
   1   3  17    0.000    2.258 10.786
   2   3  17    0.000   -0.952 10.943
  -6   3  18    0.000    1.881 10.641
  -5   3  18    3.519   -3.295  0.667
  -4   3  18    2.307    2.059  1.459
  -3   3  18    0.000   -1.467 10.497
  -2   3  18    2.362    0.749  0.841
  -1   3  18    0.000   -0.144 10.792
   0   3  18    3.383    0.305  0.579
   1   3  18    0.000    1.299 10.786
  -6   3  19    6.033   -6.149  0.495
  -5   3  19    0.000    1.214 10.608
  -4   3  19    1.844    2.085  1.991
  -3   3  19    1.485    3.056  2.790
  -2   3  19    1.095    0.450  3.568
  -1   3  19    0.000   -2.853 10.793
   0   3  19    4.606    3.972  0.534
   1   3  19    1.647   -0.424  2.453
  -5   3  20    4.398    4.338  0.597
  -4   3  20    0.000    0.021 10.527
  -3   3  20    0.000    0.427 10.496
  -2   3  20    0.802   -2.056  4.925
  -1   3  20    2.029   -2.893  1.248
   0   3  20    0.265   -0.288  3.145
  -4   3  21    2.887   -3.961  1.494
  -3   3  21    4.809    5.085  0.532
  -2   3  21    1.855   -1.805  2.171
   0   4   0   60.681   60.174  0.191
   1   4   0   10.293   10.449  0.126
   2   4   0   17.106  -17.509  0.183
   3   4   0   22.435  -22.693  0.236
   4   4   0    2.149    3.082  1.237
   5   4   0    5.974   -5.471  0.360
   6   4   0    6.591    6.161  0.361
   7   4   0    0.761   -0.735  5.526
  -8   4   1    7.954   -7.172  0.432
  -7   4   1    0.000    0.767 10.763
  -6   4   1    1.876    2.703  1.918
  -5   4   1    1.813    0.245  1.602
  -4   4   1   19.109  -18.254  0.183
  -3   4   1    7.821    7.560  0.198
  -2   4   1   39.873   41.285  0.222
  -1   4   1    0.000   -1.500 10.447
   0   4   1   87.503  -84.803  0.751
   1   4   1   28.658   32.351  0.203
   2   4   1   14.943   14.800  0.154
   3   4   1    3.792    3.890  0.305
   4   4   1   18.484  -19.125  0.192
   5   4   1   22.060   22.129  0.223
   6   4   1    5.545   -5.664  0.422
   7   4   1    0.000    1.285 10.762
  -8   4   2    2.188   -3.464  2.102
  -7   4   2    1.824   -2.392  2.005
  -6   4   2    5.437    5.427  0.422
  -5   4   2   11.035  -12.210  0.244
  -4   4   2   20.044   19.666  0.206
  -3   4   2    1.292    0.530  1.485
  -2   4   2   31.405   31.905  0.223
  -1   4   2   80.924  -82.963  0.199
   0   4   2   31.774  -30.568  0.497
   1   4   2    3.433    2.109  0.251
   2   4   2   16.279   15.479  0.166
   3   4   2    8.961    9.528  0.187
   4   4   2    5.615   -5.838  0.301
   5   4   2    4.472   -4.733  0.426
   6   4   2    0.000    0.411 11.145
   7   4   2    1.976    1.884  1.231
  -8   4   3    4.549    5.055  0.675
  -7   4   3    2.217    0.843  1.399
  -6   4   3   20.311  -19.956  0.229
  -5   4   3    0.000    1.940 11.144
  -4   4   3   10.116    9.520  0.202
  -3   4   3   16.802   15.975  0.166
  -2   4   3   10.412  -10.504  0.147
  -1   4   3   11.375  -12.317  0.127
   0   4   3   30.327  -28.385  0.146
   1   4   3    5.939   -4.886  0.174
   2   4   3    2.791    3.215  0.377
   3   4   3   11.993   11.351  0.177
   4   4   3    4.364    5.141  0.374
   5   4   3    0.000    1.858 11.144
   6   4   3    4.133   -3.560  0.459
   7   4   3    0.000   -0.492 10.761
  -8   4   4    0.000   -0.783 10.938
  -7   4   4    0.000    2.905 10.764
  -6   4   4    2.402    0.527  1.274
  -5   4   4    3.942    3.944  0.473
  -4   4   4   14.692  -15.586  0.179
  -3   4   4    5.783   -4.159  0.207
  -2   4   4   32.130   32.236  0.228
  -1   4   4    8.394   -8.222  0.145
   0   4   4   28.976  -28.271  0.462
   1   4   4    2.893    2.594  0.310
   2   4   4    2.294    3.353  0.458
   3   4   4    5.550    6.307  0.261
   4   4   4    4.607   -5.267  0.425
   5   4   4    5.649    6.353  0.425
   6   4   4    8.159   -8.378  0.324
   7   4   4    0.000   -1.515 10.761
  -8   4   5    1.815   -1.159  2.124
  -7   4   5    5.281   -6.104  0.445
  -6   4   5   14.560   14.412  0.247
  -5   4   5   12.962   12.817  0.226
  -4   4   5   23.865  -22.315  0.236
  -3   4   5   11.816  -12.604  0.166
  -2   4   5   19.849  -20.310  0.188
  -1   4   5   26.897   24.994  0.222
   0   4   5    1.309    1.676  0.587
   1   4   5   15.413  -15.950  0.150
   2   4   5    0.000    0.076 10.544
   3   4   5   12.260   12.633  0.189
   4   4   5    2.411   -3.388  1.271
   5   4   5    8.892   -9.184  0.296
   6   4   5    4.677    4.403  0.494
   7   4   5    2.856   -1.645  1.458
  -8   4   6    0.000   -0.694 10.937
  -7   4   6    0.000    2.041 10.766
  -6   4   6    2.332   -1.849  0.822
  -5   4   6    7.219    6.946  0.294
  -4   4   6   16.096  -15.708  0.176
  -3   4   6    2.307   -2.612  0.477
  -2   4   6    0.000    0.547 10.544
  -1   4   6   68.062   67.674  0.228
   0   4   6   30.549  -27.205  0.534
   1   4   6   12.605  -11.776  0.154
   2   4   6   24.007  -24.402  0.244
   3   4   6   14.234   14.487  0.193
   4   4   6   13.014  -12.772  0.239
   5   4   6    7.918    7.893  0.334
   6   4   6    2.610    2.396  0.929
  -8   4   7    0.000   -1.116 10.937
  -7   4   7    1.035    0.686  3.715
  -6   4   7    5.734   -4.752  0.380
  -5   4   7    3.505   -2.739  0.497
  -4   4   7   14.779   14.397  0.182
  -3   4   7    7.128    6.944  0.203
  -2   4   7   46.508  -45.853  0.249
  -1   4   7   12.444  -12.445  0.148
   0   4   7    9.582    8.675  0.119
   1   4   7   23.973   24.257  0.232
   2   4   7   10.063   10.953  0.189
   3   4   7   12.609  -12.738  0.217
   4   4   7   11.036  -10.684  0.261
   5   4   7    4.122    5.069  0.491
   6   4   7    1.566    1.754  2.429
  -8   4   8    3.015    3.024  0.830
  -7   4   8    3.029   -3.883  0.703
  -6   4   8    6.564    7.112  0.374
  -5   4   8    1.439    0.369  2.196
  -4   4   8   12.674   11.049  0.196
  -3   4   8    3.675   -3.142  0.333
  -2   4   8   31.105  -31.327  0.260
  -1   4   8   23.025  -21.872  0.224
   0   4   8   25.930   23.020  0.249
   1   4   8    9.125    9.014  0.192
   2   4   8    4.236   -4.211  0.343
   3   4   8    6.697    5.973  0.303
   4   4   8    2.224   -1.501  1.484
   5   4   8    0.000   -3.638 10.604
   6   4   8    5.124   -4.441  0.515
  -8   4   9    0.000    1.130 10.935
  -7   4   9   11.672   11.444  0.281
  -6   4   9    8.453   -8.189  0.302
  -5   4   9    8.107   -7.962  0.306
  -4   4   9    7.803   -8.036  0.248
  -3   4   9    0.000    1.897 10.764
  -2   4   9   11.646   10.535  0.166
  -1   4   9    7.295    7.048  0.194
   0   4   9    3.787   -3.427  0.231
   1   4   9   25.042  -25.260  0.250
   2   4   9    2.272   -2.532  0.630
   3   4   9    3.502    2.596  0.512
   4   4   9   15.088   14.908  0.247
   5   4   9    9.905  -10.545  0.333
  -8   4  10    2.705   -0.361  1.470
  -7   4  10    5.781   -5.537  0.414
  -6   4  10    3.665    3.774  0.524
  -5   4  10    3.159    3.397  0.637
  -4   4  10   10.370  -10.857  0.225
  -3   4  10    0.803    2.442  2.923
  -2   4  10   20.428   20.227  0.196
  -1   4  10    5.786    5.504  0.234
   0   4  10   10.785   -9.766  0.136
   1   4  10   12.469  -12.042  0.187
   2   4  10   13.506   14.672  0.216
   3   4  10   12.603  -12.086  0.246
   4   4  10    8.670    9.750  0.300
   5   4  10    5.531   -6.321  0.467
  -8   4  11    3.409    1.743  0.752
  -7   4  11    5.307   -5.419  0.496
  -6   4  11    8.677    9.053  0.308
  -5   4  11    5.869   -5.873  0.372
  -4   4  11    8.202   -8.063  0.279
  -3   4  11    2.982   -1.975  0.472
  -2   4  11    9.342    9.287  0.195
  -1   4  11    9.087   -8.745  0.201
   0   4  11    0.752    0.506  1.072
   1   4  11    6.876    6.747  0.274
   2   4  11    9.138   -9.150  0.265
   3   4  11    5.114   -5.045  0.402
   4   4  11    2.085    0.623  1.508
   5   4  11    4.320    4.716  0.595
  -8   4  12    2.482    1.653  1.602
  -7   4  12    5.870    4.996  0.444
  -6   4  12    9.455  -10.327  0.307
  -5   4  12    6.835    8.110  0.343
  -4   4  12    0.000   -0.567 10.979
  -3   4  12    4.653    4.816  0.385
  -2   4  12   10.876  -10.296  0.201
  -1   4  12   14.695   15.098  0.187
   0   4  12    4.830   -4.158  0.252
   1   4  12    0.623   -1.277  4.586
   2   4  12    6.416   -6.728  0.335
   3   4  12    3.560    3.171  0.522
   4   4  12    3.291    3.956  0.709
  -8   4  13    3.828   -3.378  0.741
  -7   4  13    2.038   -1.121  2.114
  -6   4  13    0.000   -1.853 10.641
  -5   4  13    5.470   -4.839  0.404
  -4   4  13   12.422   12.891  0.250
  -3   4  13    4.677   -4.161  0.387
  -2   4  13    1.716    1.372  1.562
  -1   4  13   16.260  -15.263  0.207
   0   4  13    4.255    3.140  0.306
   1   4  13    4.097   -4.868  0.422
   2   4  13    2.289    4.332  1.415
   3   4  13    5.735    6.704  0.412
   4   4  13    4.070   -5.042  0.661
  -7   4  14    0.000   -0.261 10.772
  -6   4  14    5.559    5.977  0.383
  -5   4  14    0.000   -1.132 11.144
  -4   4  14    1.365    3.307  2.825
  -3   4  14    9.389  -10.589  0.265
  -2   4  14    1.668   -2.807  1.731
  -1   4  14    7.845    7.147  0.273
   0   4  14    9.737    9.690  0.179
   1   4  14    1.904    0.790  0.830
   2   4  14    4.566   -4.539  0.450
   3   4  14    0.000    0.057 10.492
   4   4  14    4.338   -3.233  0.564
  -7   4  15    4.741    3.278  0.550
  -6   4  15    0.000    1.070 10.641
  -5   4  15    2.544    3.500  1.316
  -4   4  15    8.556   -8.723  0.308
  -3   4  15    3.890    3.764  0.494
  -2   4  15    0.000    1.292 10.544
  -1   4  15    3.101   -2.785  0.547
   0   4  15    5.961   -5.181  0.467
   1   4  15    0.000   -0.827 10.801
   2   4  15    4.673    3.689  0.515
   3   4  15    3.347   -1.921  0.686
  -7   4  16    2.475    2.848  1.030
  -6   4  16    4.829   -4.735  0.539
  -5   4  16    2.508    1.840  1.330
  -4   4  16    4.468    4.841  0.492
  -3   4  16    3.944    2.996  0.483
  -2   4  16    7.857    6.810  0.288
  -1   4  16   15.261  -14.486  0.230
   0   4  16    0.000    1.763  3.746
   1   4  16    1.838    1.848  2.021
   2   4  16    1.775    1.153  2.123
   3   4  16    2.837   -0.094  0.819
  -7   4  17    6.378   -6.453  0.490
  -6   4  17    3.152    3.030  0.704
  -5   4  17    2.465    2.711  1.340
  -4   4  17    0.000    1.037 10.527
  -3   4  17    8.627   -9.234  0.285
  -2   4  17    0.000    1.056 10.907
  -1   4  17    1.934    3.645  1.919
   0   4  17    0.548   -2.294  1.516
   1   4  17    3.335    1.522  0.703
   2   4  17    2.011   -0.670  1.881
  -6   4  18    3.539    3.489  0.735
  -5   4  18    1.403    0.433  1.533
  -4   4  18    3.676   -2.261  0.558
  -3   4  18    3.026   -0.581  0.612
  -2   4  18    2.724    0.836  0.713
  -1   4  18    1.857    3.175  2.210
   0   4  18    0.408    1.552  2.053
   1   4  18    1.103   -2.591  2.176
  -6   4  19    1.493   -1.957  1.706
  -5   4  19    2.802   -2.011  0.855
  -4   4  19    1.319   -2.284  2.720
  -3   4  19    0.000    2.938 10.494
  -2   4  19    3.681   -3.717  0.716
  -1   4  19    0.000    1.349 10.798
   0   4  19    4.331    3.981  0.402
  -5   4  20    0.000   -1.342 10.607
  -4   4  20    6.063    5.269  0.424
  -3   4  20    5.378   -6.015  0.502
  -2   4  20    4.437    4.636  0.642
  -1   4  20    3.187   -0.426  0.778
  -4   4  21    2.160   -1.830  1.149
  -3   4  21    4.445    4.090  0.566
  -2   4  21    6.071   -4.703  0.464
   1   5   0   19.616   19.777  0.198
   2   5   0   24.524   25.220  0.244
   3   5   0   11.482  -10.932  0.176
   4   5   0    1.190   -3.231  2.146
   5   5   0    9.127   -9.012  0.289
   6   5   0   16.925   15.582  0.246
   7   5   0    0.000   -1.840 10.758
  -7   5   1    0.000   -0.189 10.757
  -6   5   1    3.315   -0.652  0.533
  -5   5   1    3.288    2.923  0.582
  -4   5   1    1.440   -2.411  0.959
  -3   5   1   14.320  -14.255  0.163
  -2   5   1    9.443    9.344  0.161
  -1   5   1   23.670   24.370  0.219
   0   5   1   26.997   25.130  0.569
   1   5   1   19.638  -19.610  0.200
   2   5   1    4.259   -4.268  0.254
   3   5   1    5.015    5.492  0.265
   4   5   1   11.489  -12.687  0.212
   5   5   1    4.481    4.955  0.502
   6   5   1    2.004   -1.825  1.744
   7   5   1    7.190    7.342  0.430
  -8   5   2    2.353    1.721  1.246
  -7   5   2    0.000    0.683 10.757
  -6   5   2   19.876   19.136  0.237
  -5   5   2   18.028  -17.895  0.218
  -4   5   2   11.258  -11.606  0.197
  -3   5   2    3.200   -2.058  0.342
  -2   5   2    2.838    1.404  0.342
  -1   5   2   10.983  -11.426  0.139
   0   5   2   34.486   33.689  0.367
   1   5   2   10.630   -9.450  0.147
   2   5   2    2.812   -2.616  0.381
   3   5   2    2.102   -2.801  1.079
   4   5   2    2.222   -1.455  1.259
   5   5   2    7.338   -7.471  0.333
   6   5   2    3.985    3.670  0.510
   7   5   2    0.000    0.946 10.759
  -8   5   3    2.335    1.173  1.159
  -7   5   3    0.000   -0.924 10.757
  -6   5   3    5.647    5.543  0.412
  -5   5   3   14.162  -14.614  0.233
  -4   5   3   15.526   14.425  0.184
  -3   5   3   10.441   11.453  0.178
  -2   5   3    4.548    3.431  0.249
  -1   5   3   34.749  -36.028  0.223
   0   5   3    6.559    6.845  0.129
   1   5   3   16.502  -17.135  0.172
   2   5   3   16.884   17.183  0.170
   3   5   3    0.000    0.922 10.737
   4   5   3    9.197    8.729  0.256
   5   5   3    1.567    0.083  2.025
   6   5   3    6.575   -5.979  0.364
   7   5   3    0.000    0.740 10.759
  -8   5   4    8.088   -7.323  0.426
  -7   5   4    3.423    2.536  0.637
  -6   5   4    0.000   -3.322 11.145
  -5   5   4    4.551    3.734  0.410
  -4   5   4    8.883    8.912  0.213
  -3   5   4   23.131  -22.303  0.239
  -2   5   4   15.138   14.973  0.152
  -1   5   4   30.100  -32.761  0.229
   0   5   4   16.823   14.258  0.242
   1   5   4    0.000   -3.827 10.425
   2   5   4   21.820   20.355  0.210
   3   5   4   18.570  -18.328  0.176
   4   5   4    0.000   -1.488 11.012
   5   5   4   10.407    9.613  0.291
   6   5   4    1.973   -2.427  1.697
   7   5   4    0.000    1.299 10.760
  -8   5   5    2.017    2.686  2.017
  -7   5   5    8.755   -8.536  0.324
  -6   5   5    5.671    6.148  0.388
  -5   5   5    1.119   -2.063  2.564
  -4   5   5   11.236  -11.195  0.210
  -3   5   5    6.286   -6.541  0.228
  -2   5   5   19.948   19.610  0.203
  -1   5   5   23.674   23.053  0.210
   0   5   5    0.462   -1.525  1.691
   1   5   5    6.812    7.824  0.204
   2   5   5   12.118  -11.851  0.171
   3   5   5    7.912   -6.963  0.232
   4   5   5    8.896    9.334  0.286
   5   5   5    3.271   -1.342  0.574
   6   5   5    4.089    3.017  0.547
  -8   5   6    6.787    6.310  0.467
  -7   5   6    2.102    2.378  1.743
  -5   5   6    1.297   -3.343  2.828
  -4   5   6    5.433   -4.413  0.296
  -3   5   6   15.970   16.844  0.163
  -2   5   6    1.619    0.602  1.123
  -1   5   6    3.970    2.663  0.271
   0   5   6   22.291  -21.109  0.163
   1   5   6   18.561  -18.039  0.181
   2   5   6    2.075    1.784  0.563
   3   5   6    8.936    8.287  0.237
   4   5   6    5.460    5.589  0.392
   5   5   6    3.835   -2.426  0.496
   6   5   6    0.000    0.360 10.641
  -8   5   7    0.000    0.357 10.947
  -7   5   7    2.648   -3.351  0.807
  -5   5   7    0.000    1.959 11.144
  -4   5   7    0.000   -0.024 11.023
  -3   5   7    5.697    5.887  0.240
  -2   5   7    5.214   -4.560  0.242
  -1   5   7    8.694    7.793  0.177
   0   5   7   38.687  -34.022  0.246
   1   5   7   18.526   18.742  0.175
   2   5   7    4.292    4.435  0.325
   3   5   7    7.080    7.088  0.302
   4   5   7    7.998   -8.205  0.311
   5   5   7    0.000    0.938 10.599
   6   5   7    3.334    3.059  0.771
  -8   5   8    0.000    1.835 10.947
  -7   5   8    4.199   -3.638  0.522
  -5   5   8   16.999  -18.528  0.229
  -4   5   8    0.000    1.578 11.023
  -3   5   8    1.320    0.164  0.856
  -2   5   8   16.715   15.339  0.167
  -1   5   8   17.407  -15.863  0.172
   0   5   8    1.749   -3.982  0.917
   1   5   8    8.033    8.605  0.206
   2   5   8    9.530   -9.635  0.228
   3   5   8    2.080    1.301  0.810
   4   5   8    3.184   -2.719  0.630
   5   5   8    4.850    4.280  0.491
   6   5   8    1.407    1.833  2.957
  -8   5   9    1.843   -4.128  2.626
  -7   5   9    4.210    4.061  0.556
  -5   5   9   11.904   13.055  0.258
  -4   5   9    5.081    4.481  0.353
  -3   5   9   19.032  -19.797  0.183
  -2   5   9   11.338  -10.687  0.177
  -1   5   9   21.922   21.495  0.223
   0   5   9    3.711    4.112  0.509
   1   5   9    3.672    3.036  0.333
   2   5   9    3.742   -4.521  0.440
   3   5   9   10.321   10.460  0.269
   4   5   9    7.320   -7.402  0.306
   5   5   9    3.878   -2.468  0.594
  -8   5  10    5.390   -4.590  0.548
  -7   5  10    0.000   -1.149 10.751
  -5   5  10    9.600    9.942  0.280
  -4   5  10    0.000    0.177 11.025
  -3   5  10    2.025   -3.517  1.291
  -2   5  10   18.388  -18.146  0.190
  -1   5  10    1.823   -0.748  1.163
   0   5  10    3.213   -3.233  0.302
   1   5  10    3.387   -2.137  0.428
   2   5  10    8.677    9.020  0.264
   3   5  10    9.579    9.647  0.278
   4   5  10   10.018  -10.993  0.283
   5   5  10    1.115   -2.291  3.368
  -8   5  11    0.000   -1.335 10.949
  -7   5  11    4.985    5.508  0.519
  -5   5  11    0.000    0.783 11.144
  -4   5  11    7.522   -7.404  0.297
  -3   5  11   18.670   17.940  0.196
  -2   5  11    3.279   -2.815  0.397
  -1   5  11    1.717    1.700  1.180
   0   5  11    0.322    1.174  2.578
   1   5  11    8.489   -7.861  0.246
   2   5  11    4.247   -2.964  0.472
   3   5  11    1.748    1.965  2.018
   4   5  11    2.973    1.223  0.751
   5   5  11    3.470    3.373  0.732
  -8   5  12    0.000   -1.470 10.950
  -7   5  12    2.039    3.482  2.024
  -6   5  12    3.806    5.666  0.578
  -5   5  12    2.543   -5.177  1.480
  -4   5  12   10.305   -9.225  0.264
  -3   5  12    7.163    6.919  0.288
  -2   5  12    0.000    1.214 10.541
  -1   5  12    2.957    2.995  0.516
   0   5  12   12.799  -12.094  0.228
   1   5  12    4.242    3.889  0.452
   2   5  12    2.799   -2.349  0.618
   3   5  12    1.662   -1.894  1.204
   4   5  12    3.204    4.326  0.771
  -7   5  13    1.104   -0.415  3.335
  -6   5  13    0.000    1.296 10.641
  -5   5  13    3.249   -3.763  0.675
  -4   5  13    0.000    2.897 11.027
  -3   5  13    3.780   -2.669  0.478
  -2   5  13    4.283   -4.149  0.409
  -1   5  13    7.477   -7.944  0.282
   0   5  13   15.441   14.315  0.158
   1   5  13    2.533    1.932  0.612
   2   5  13    2.410   -4.668  1.561
   3   5  13    1.287   -2.566  2.653
   4   5  13    5.125    5.544  0.523
  -7   5  14    4.027   -3.418  0.641
  -6   5  14    2.604   -3.175  0.899
  -5   5  14    6.270    6.056  0.385
  -4   5  14    0.700   -1.822  4.633
  -3   5  14    8.847   -8.583  0.282
  -2   5  14    2.981    3.224  0.506
  -1   5  14    1.928    1.318  1.376
   0   5  14    4.743    5.079  0.780
   1   5  14    4.098   -2.495  0.430
   2   5  14    2.712   -3.298  0.806
   3   5  14    3.845   -4.419  0.605
  -7   5  15    6.344   -5.346  0.472
  -6   5  15    2.735    4.562  0.956
  -5   5  15    2.154    0.809  1.421
  -4   5  15    4.539   -4.896  0.496
  -3   5  15    2.272   -2.490  1.449
  -2   5  15   13.584   14.106  0.242
  -1   5  15    7.606   -8.213  0.311
   0   5  15    0.000    0.834  3.786
   1   5  15    5.630   -6.094  0.423
   2   5  15   10.788   11.422  0.321
   3   5  15    6.359   -6.248  0.465
  -7   5  16    5.903    5.240  0.463
  -6   5  16    0.000   -1.127 10.641
  -5   5  16    3.876   -3.188  0.575
  -4   5  16    5.454   -6.637  0.389
  -3   5  16    9.199    9.219  0.298
  -2   5  16    3.046   -3.872  0.629
   0   5  16    4.387   -4.301  0.334
   1   5  16    5.392   -5.192  0.445
   2   5  16    0.000    1.515 10.892
  -6   5  17    0.787   -3.309  5.296
  -5   5  17    0.000   -1.336 10.597
  -4   5  17    7.351    8.109  0.342
  -3   5  17    0.000   -0.405 10.489
  -2   5  17    7.704   -8.549  0.350
  -1   5  17    1.489    3.613  2.442
   0   5  17    4.129   -3.332  0.535
   1   5  17    3.455    2.135  0.677
   2   5  17    0.000    1.195 10.894
  -6   5  18    0.000    2.943 10.641
  -5   5  18    0.000    1.505 10.597
  -4   5  18    1.679    1.286  2.283
  -3   5  18    0.000   -1.508 10.489
  -2   5  18    0.000    0.231 10.877
  -1   5  18    4.008   -3.150  0.582
   0   5  18    0.000    0.660  3.756
   1   5  18    0.000    0.458 10.807
  -5   5  19    2.515    0.821  1.560
  -4   5  19    2.994   -3.367  0.787
  -3   5  19    0.000   -1.681 10.488
  -2   5  19    0.000    0.927 10.873
  -1   5  19    4.454    3.503  0.580
   0   5  19    2.848   -0.735  0.722
  -4   5  20    1.950    1.723  1.867
  -3   5  20    3.573   -3.351  0.708
  -2   5  20    3.646    2.562  0.699
  -1   5  20    3.540   -1.113  0.657
   0   6   0   21.665   19.267  0.211
   1   6   0   29.333  -27.613  0.246
   2   6   0   17.033   17.785  0.169
   3   6   0   10.242    9.668  0.188
   4   6   0   12.410   12.302  0.229
   5   6   0   16.884  -16.849  0.228
   6   6   0    0.715    1.540  3.931
   7   6   0    1.111    2.386  3.684
  -7   6   1    1.346    0.601  2.775
  -5   6   1    4.997    5.110  0.410
  -4   6   1    0.000   -0.796 11.043
  -3   6   1    8.190   -7.573  0.202
  -2   6   1   36.282  -37.466  0.256
  -1   6   1   60.415   59.288  0.243
   0   6   1    5.930    6.855  0.139
   1   6   1   10.194   11.145  0.165
   2   6   1   19.147  -19.537  0.195
   3   6   1   26.633  -27.916  0.256
   4   6   1   23.338   23.539  0.230
   5   6   1    1.828    2.826  1.976
   6   6   1    1.916    1.041  1.715
   7   6   1    0.000   -3.548 10.737
  -7   6   2    1.886   -3.083  2.144
  -5   6   2   12.511   12.277  0.253
  -4   6   2   13.944  -14.945  0.194
  -3   6   2   17.933   17.713  0.174
  -2   6   2    3.697   -5.362  0.306
  -1   6   2   17.732   16.730  0.171
   0   6   2   15.875  -13.117  0.114
   1   6   2   28.272   28.070  0.256
   2   6   2   22.711  -23.075  0.239
   3   6   2   12.004  -11.517  0.184
   4   6   2   24.508   24.405  0.252
   5   6   2    3.060   -1.849  0.601
   6   6   2    0.000    1.393 10.641
   7   6   2    7.290   -7.546  0.442
  -7   6   3    2.649    0.549  1.379
  -5   6   3    0.000    1.554 11.088
  -4   6   3   15.487   14.617  0.192
  -3   6   3    2.128    1.009  0.544
  -2   6   3    9.487    9.429  0.180
  -1   6   3   39.670  -39.691  0.249
   0   6   3    2.047   -2.904  0.479
   1   6   3    8.454    8.136  0.183
   2   6   3   16.348   16.517  0.170
   3   6   3    7.805    8.117  0.225
   4   6   3   12.676  -12.031  0.236
   5   6   3    7.075   -7.042  0.340
   6   6   3    5.696    5.050  0.441
   7   6   3    1.830    1.664  2.095
  -8   6   4    2.227    0.653  1.749
  -7   6   4    2.405    0.879  1.577
  -5   6   4   13.003   13.233  0.239
  -4   6   4    2.458   -1.296  0.559
  -3   6   4   15.528  -16.149  0.169
  -2   6   4   22.495  -21.905  0.239
  -1   6   4    9.737   11.085  0.170
   0   6   4    9.565    9.440  0.119
   1   6   4   34.799   32.897  0.267
   2   6   4    2.793    2.279  0.406
   3   6   4   10.175   10.956  0.209
   4   6   4   27.450  -27.839  0.259
   5   6   4    2.525    4.355  0.884
   6   6   4    2.329    0.976  0.962
  -8   6   5    2.053    1.602  1.874
  -7   6   5    0.000   -0.162 10.739
  -5   6   5   15.433  -17.152  0.228
  -4   6   5    7.727    8.346  0.249
  -3   6   5   18.280   18.174  0.178
  -2   6   5    6.286   -6.408  0.219
  -1   6   5   26.606  -28.273  0.255
   0   6   5    7.196    7.239  0.141
   1   6   5    3.057   -4.052  0.383
   2   6   5    4.319    4.017  0.290
   3   6   5    0.000    0.369 10.708
   4   6   5    5.570    5.564  0.404
   5   6   5    1.590   -1.446  2.331
   6   6   5    3.113   -4.060  0.847
  -8   6   6    0.000   -2.122 10.954
  -7   6   6    6.258    7.210  0.456
  -5   6   6   10.556  -11.441  0.271
  -4   6   6    8.161    8.135  0.251
  -3   6   6    6.289    5.855  0.242
  -2   6   6   13.864   13.315  0.163
  -1   6   6   20.965  -20.890  0.211
   0   6   6   17.856   18.131  0.125
   1   6   6   17.900  -16.334  0.186
   2   6   6    9.521   10.051  0.201
   3   6   6   11.059  -11.623  0.238
   4   6   6    6.295    6.114  0.371
   5   6   6    6.782    6.230  0.346
   6   6   6    2.740   -2.635  0.867
  -8   6   7    5.719   -6.055  0.516
  -7   6   7    1.674    0.317  1.340
  -5   6   7    6.016   -5.928  0.381
  -4   6   7    6.822   -7.565  0.324
  -3   6   7   17.610  -17.807  0.174
  -2   6   7   31.342   31.394  0.279
  -1   6   7    1.804   -0.869  0.587
   0   6   7    4.823   -3.701  0.285
   1   6   7    3.588    4.700  0.390
   2   6   7    4.554   -3.951  0.354
   3   6   7    4.204    2.004  0.409
   4   6   7   10.329   -9.453  0.280
   5   6   7    5.468    5.583  0.449
   6   6   7    0.000    0.048 10.641
  -8   6   8    0.000    1.615 10.953
  -7   6   8    1.317   -1.090  2.871
  -5   6   8    9.302   10.164  0.284
  -4   6   8   10.434  -10.283  0.245
  -3   6   8    0.000    0.997 10.721
  -2   6   8    2.334    2.602  0.499
  -1   6   8    3.911    3.618  0.306
   0   6   8    1.170    1.380  0.601
   1   6   8   10.849  -11.099  0.198
   2   6   8    8.633    7.716  0.244
   3   6   8    0.000    1.234 10.706
   4   6   8    5.862    5.613  0.360
   5   6   8    2.239   -3.414  1.130
  -8   6   9    5.004    3.965  0.551
  -7   6   9    1.047    0.714  2.158
  -5   6   9    1.820    2.172  1.806
  -4   6   9    2.476   -4.306  1.408
  -3   6   9    1.867   -0.885  1.224
  -2   6   9    0.000    1.102 10.545
  -1   6   9    4.140   -3.334  0.302
   0   6   9    0.297    1.676  2.788
   1   6   9    3.182    3.717  0.504
   2   6   9    2.978    3.513  0.566
   3   6   9    7.782   -8.149  0.315
   4   6   9    0.000   -0.838 10.527
   5   6   9    2.471    3.497  1.620
  -8   6  10    4.375    4.825  0.686
  -7   6  10    7.930   -7.639  0.375
  -6   6  10    5.449    6.231  0.391
  -5   6  10   13.276  -13.387  0.258
  -4   6  10    4.423    4.456  0.426
  -3   6  10    0.000    0.374 10.722
  -2   6  10    0.000   -2.250 10.545
  -1   6  10    5.095    4.900  0.289
   0   6  10    1.059    3.284  0.728
   1   6  10    0.000    3.146 10.672
   2   6  10    5.439   -5.876  0.360
   3   6  10    0.000    0.030 10.704
   4   6  10    0.000    0.572 10.527
   5   6  10    2.775    0.810  0.790
  -7   6  11    3.045   -2.413  0.828
  -6   6  11    3.856   -4.003  0.522
  -5   6  11    9.099    9.746  0.310
  -4   6  11    4.145   -4.394  0.474
  -3   6  11    0.880   -0.685  3.205
  -2   6  11    0.000   -2.078 10.544
  -1   6  11   17.208   16.859  0.197
   0   6  11   16.650  -14.261  0.272
   1   6  11    2.238   -2.544  1.272
   2   6  11    0.000   -1.665 10.555
   3   6  11    7.533    8.377  0.333
   4   6  11    2.414   -3.133  1.527
  -7   6  12    0.000   -0.432 10.744
  -6   6  12    0.000    0.424 10.641
  -5   6  12    2.286    0.116  1.333
  -4   6  12   12.398   11.614  0.254
  -3   6  12    8.685   -9.285  0.272
  -2   6  12    1.386    2.432  2.004
  -1   6  12   16.498  -16.901  0.209
   0   6  12    3.914    2.971  0.664
   1   6  12    3.687    4.205  0.484
   2   6  12    7.002    7.379  0.325
   3   6  12    1.798   -1.695  1.835
   4   6  12    0.000    1.470 10.527
  -7   6  13    0.794    2.065  5.518
  -6   6  13    2.571   -1.992  0.825
  -5   6  13    7.102   -6.920  0.342
  -4   6  13    1.212   -0.860  2.732
  -3   6  13   18.121   19.066  0.220
  -2   6  13    4.994   -5.762  0.391
  -1   6  13    0.000   -1.573 10.410
   0   6  13    1.039   -1.824  0.732
   1   6  13    5.415   -4.645  0.354
   2   6  13    2.770    1.277  0.651
   3   6  13    3.987    3.853  0.577
   4   6  13    0.000   -0.506 10.527
  -7   6  14    4.271    3.769  0.598
  -6   6  14    7.861   -6.878  0.374
  -5   6  14    1.896    1.481  0.961
  -4   6  14    3.290   -3.253  0.608
  -3   6  14    4.681    5.847  0.453
  -2   6  14   11.246  -11.413  0.249
  -1   6  14   13.472   12.617  0.227
   0   6  14    8.663   -7.571  0.341
   1   6  14    3.762    3.123  0.585
   2   6  14    2.522    0.341  0.857
   3   6  14    2.341    2.738  1.788
  -7   6  15    0.000    0.328 10.746
  -6   6  15    6.286    5.997  0.423
  -5   6  15    3.138    3.269  0.689
  -4   6  15    2.756   -2.335  0.718
  -3   6  15    7.359   -7.351  0.327
  -2   6  15    4.547   -4.430  0.432
  -1   6  15    9.671    9.770  0.274
   0   6  15    2.586    1.147  0.642
   1   6  15    1.306    0.385  2.584
   2   6  15    3.586   -4.210  0.733
   3   6  15    1.393   -1.393  1.657
  -6   6  16    4.298    4.600  0.611
  -5   6  16    4.111   -5.327  0.601
  -4   6  16    5.588   -6.188  0.432
  -3   6  16    0.000    2.618 10.486
  -2   6  16    4.337    4.397  0.474
  -1   6  16    2.880   -1.260  0.649
   0   6  16    3.600   -3.414  0.593
   1   6  16    6.245    6.726  0.455
   2   6  16   10.192  -10.606  0.359
  -6   6  17    2.902   -0.794  0.849
  -5   6  17    2.865    1.575  0.777
  -4   6  17    0.000    3.436 10.527
  -3   6  17    3.375   -3.091  0.667
  -2   6  17    5.970    6.130  0.394
  -1   6  17    8.741  -10.275  0.381
   0   6  17    0.871    1.956  0.926
   1   6  17    1.803    3.984  2.371
  -6   6  18    0.000   -0.022 10.641
  -5   6  18    0.000    2.580 10.596
  -4   6  18    0.765   -0.296  5.061
  -3   6  18    4.943   -4.915  0.483
  -2   6  18    2.465    2.594  1.469
  -1   6  18    4.254   -4.943  0.616
   0   6  18    6.170    5.696  0.335
   1   6  18    1.249   -3.624  2.338
  -5   6  19    2.287   -1.459  1.991
  -4   6  19    0.000   -0.997 10.527
  -3   6  19    0.000    0.156 10.487
  -2   6  19    3.119    2.557  0.825
  -1   6  19    2.695   -0.180  1.434
   0   6  19    4.172    3.431  0.739
  -4   6  20    3.775    1.989  0.646
  -3   6  20    0.000    0.633 10.488
  -2   6  20    0.000   -0.149 10.867
   1   7   0   28.269   26.951  0.268
   2   7   0   15.757  -15.190  0.162
   3   7   0   17.785   18.378  0.177
   4   7   0   16.924  -17.421  0.217
   5   7   0    0.000    0.285 11.088
   6   7   0    0.000    0.465 10.659
   7   7   0    1.604   -2.155  2.535
  -7   7   1    0.000    0.780 10.733
  -6   7   1    8.841   -9.346  0.292
  -5   7   1    4.752   -4.283  0.423
  -4   7   1    0.000    1.884 11.065
  -3   7   1    8.351    9.064  0.216
  -2   7   1    7.013   -6.966  0.213
  -1   7   1   21.231   21.637  0.210
   0   7   1   19.381  -17.223  0.145
   1   7   1   32.266   30.948  0.269
   2   7   1   19.205  -18.775  0.194
   3   7   1    2.798    2.213  0.483
   4   7   1   25.566  -24.805  0.251
   5   7   1   25.510   24.110  0.257
   6   7   1    7.254    7.202  0.385
   7   7   1    3.617   -3.576  0.761
  -7   7   2    0.000    0.743 10.733
  -6   7   2    0.000   -3.296 10.661
  -5   7   2    2.982    1.543  0.630
  -4   7   2    1.679   -1.557  1.742
  -3   7   2    8.806    8.849  0.218
  -2   7   2    3.523   -3.426  0.315
  -1   7   2    0.000    1.924 10.672
   0   7   2   25.734   23.215  0.165
   1   7   2   35.628  -33.331  0.270
   2   7   2    1.803    1.176  1.388
   3   7   2   10.921   10.676  0.210
   4   7   2    6.615   -5.947  0.344
   5   7   2    7.658    7.541  0.330
   6   7   2    7.030   -7.041  0.390
   7   7   2    0.000    3.626 10.735
  -7   7   3    0.000    1.594 10.733
  -6   7   3    0.000   -0.673 10.661
  -5   7   3    3.096   -3.869  0.673
  -4   7   3    3.724    4.567  0.483
  -3   7   3    4.011   -4.166  0.354
  -2   7   3   11.104  -11.202  0.176
  -1   7   3   17.897   18.206  0.184
   0   7   3   29.492   28.159  0.192
   1   7   3   45.584  -44.220  0.275
   2   7   3    9.276    8.312  0.197
   3   7   3    0.000   -0.048 10.697
   4   7   3   17.486   16.741  0.228
   5   7   3    7.914   -7.640  0.322
   6   7   3    3.380   -3.846  0.741
  -7   7   4    2.428    2.529  1.050
  -6   7   4    2.018    3.685  1.836
  -5   7   4    6.414   -6.456  0.331
  -4   7   4    0.000   -1.647 11.067
  -3   7   4    8.297    9.037  0.217
  -2   7   4    1.190   -1.650  1.769
  -1   7   4    0.000   -2.687 10.672
   0   7   4    6.176    5.517  0.161
   1   7   4    4.123    4.033  0.301
   2   7   4    0.000   -0.628 10.584
   3   7   4   15.719  -15.989  0.211
   4   7   4   12.260   11.822  0.255
   5   7   4    3.758   -4.408  0.520
   6   7   4    4.237    4.048  0.595
  -7   7   5    0.000    1.624 10.731
  -6   7   5    0.000   -1.577 10.662
  -5   7   5    0.000    2.460 11.088
  -4   7   5    3.175   -2.606  0.542
  -3   7   5    4.563    4.743  0.329
  -2   7   5    7.972    7.584  0.211
  -1   7   5   14.010  -15.211  0.166
   0   7   5    1.913   -2.603  0.539
   1   7   5   23.666   21.810  0.233
   2   7   5    4.166    4.502  0.364
   3   7   5   13.014  -13.268  0.225
   4   7   5    7.205    7.146  0.342
   5   7   5    8.817   -8.927  0.312
   6   7   5    9.083    8.899  0.355
  -7   7   6    2.764   -1.075  0.866
  -6   7   6    0.000   -0.660 10.662
  -5   7   6    6.945    6.341  0.329
  -4   7   6   12.269  -12.256  0.238
  -3   7   6    7.682    8.125  0.244
  -2   7   6    3.256    2.926  0.373
  -1   7   6    6.569    6.310  0.227
   0   7   6   11.163  -11.298  0.133
   1   7   6   11.245   10.265  0.192
   2   7   6    3.060    3.802  0.500
   3   7   6    2.772   -2.858  0.627
   4   7   6    2.565   -2.531  0.777
   5   7   6    1.823    0.345  2.072
   6   7   6    0.000   -1.155 10.641
  -7   7   7    6.471   -7.646  0.455
  -6   7   7    6.082   -7.341  0.395
  -5   7   7    3.595    4.083  0.558
  -4   7   7   14.148   14.068  0.228
  -3   7   7   10.756   10.231  0.206
  -2   7   7   14.056  -14.669  0.179
  -1   7   7   22.440  -21.019  0.215
   0   7   7   15.727   14.905  0.151
   1   7   7   10.724  -10.550  0.201
   2   7   7    2.213    0.221  1.219
   3   7   7    9.695   10.316  0.259
   4   7   7    5.274    5.230  0.384
   5   7   7    0.000    0.938 10.587
  -7   7   8    0.000    0.270 10.729
  -6   7   8    0.000   -1.062 10.664
  -5   7   8    6.779    6.645  0.347
  -4   7   8    5.319    4.123  0.375
  -3   7   8    1.470   -1.679  1.750
  -2   7   8    4.379   -5.124  0.346
  -1   7   8   13.743   14.086  0.189
   0   7   8    3.124   -3.318  0.432
   1   7   8    7.798   -7.637  0.271
   2   7   8    2.965    1.786  0.593
   3   7   8    5.481    6.097  0.381
   4   7   8    1.611    0.622  1.757
   5   7   8    0.000   -1.068 10.588
  -7   7   9    7.854    7.550  0.398
  -6   7   9    7.814    8.825  0.322
  -5   7   9   13.213  -12.647  0.254
  -4   7   9    0.000   -0.450 11.072
  -3   7   9   11.335  -12.327  0.227
  -2   7   9   11.388   11.409  0.223
  -1   7   9    1.566   -0.450  1.529
   0   7   9    0.000    1.308  3.793
   1   7   9    8.036    7.341  0.273
   2   7   9    8.571    8.367  0.274
   3   7   9   14.155  -13.635  0.246
   4   7   9    1.811   -3.908  2.124
   5   7   9    2.888    1.887  0.814
  -7   7  10    0.000   -2.510 10.728
  -6   7  10    2.704    1.165  0.660
  -5   7  10    0.000   -2.611 11.088
  -4   7  10    0.000   -0.704 11.073
  -3   7  10   11.985   12.926  0.225
  -2   7  10    4.137   -5.081  0.416
  -1   7  10    6.502   -6.274  0.296
   0   7  10    3.578    3.902  0.488
   1   7  10    3.097    3.047  0.548
   2   7  10    0.000    0.764 10.556
   3   7  10    2.834   -3.366  0.626
   4   7  10    0.000    1.208 10.527
  -7   7  11    1.940    2.082  1.771
  -6   7  11    6.353   -6.499  0.384
  -5   7  11    4.576    3.830  0.461
  -4   7  11    0.977   -0.801  3.507
  -3   7  11    1.576    1.791  1.702
  -2   7  11    1.533   -2.907  1.903
  -1   7  11    3.531   -4.113  0.528
   0   7  11    0.000    0.254  3.793
   1   7  11    8.484    7.724  0.267
   2   7  11    5.923   -5.421  0.362
   3   7  11    2.063    0.840  1.739
   4   7  11    4.504   -4.487  0.557
  -7   7  12    0.000   -2.093 10.727
  -6   7  12    7.161    8.177  0.406
  -5   7  12    5.057   -6.115  0.419
  -4   7  12    5.754    5.952  0.361
  -3   7  12   15.627  -16.713  0.225
  -2   7  12   13.528   14.493  0.232
  -1   7  12    6.836    6.763  0.322
   0   7  12    4.366   -4.494  0.344
   1   7  12    1.867    0.797  0.934
   2   7  12    2.541   -0.104  1.322
   3   7  12    2.490    1.683  1.463
   4   7  12    3.253   -1.594  0.715
  -7   7  13    3.840   -3.967  0.710
  -6   7  13    7.649    7.714  0.372
  -5   7  13    7.156   -7.484  0.338
  -4   7  13    4.904   -3.882  0.417
  -3   7  13    1.662    2.353  1.061
  -2   7  13    3.499    3.992  0.518
  -1   7  13    2.130    1.128  1.372
   0   7  13    7.977   -7.906  0.202
   1   7  13    2.645   -0.422  0.671
   2   7  13    0.000   -1.295 10.831
   3   7  13    6.927    7.563  0.396
  -7   7  14    6.737    7.185  0.458
  -6   7  14    8.846   -9.526  0.352
  -5   7  14    7.976    8.705  0.319
  -4   7  14    2.112    1.281  0.793
  -3   7  14    3.779   -3.547  0.514
  -2   7  14    1.681    2.530  1.941
  -1   7  14    9.485   -9.635  0.287
   0   7  14   11.772   13.262  0.369
   1   7  14    3.561   -2.738  0.599
   2   7  14    0.000    0.472 10.833
   3   7  14    2.106    1.429  1.921
  -6   7  15    2.730   -2.934  1.526
  -5   7  15    2.481    1.940  1.483
  -4   7  15    1.021    2.963  3.147
  -3   7  15    2.441   -3.601  1.246
  -2   7  15    5.461    4.627  0.378
  -1   7  15    0.000   -2.134 10.850
   0   7  15    1.597    1.817  1.051
   1   7  15    5.138   -4.685  0.508
   2   7  15    1.802    2.044  2.062
  -6   7  16    2.992    1.698  0.781
  -5   7  16    0.000   -0.066 10.557
  -4   7  16    4.802   -5.449  0.500
  -3   7  16    9.947   11.270  0.291
  -2   7  16    6.106   -6.412  0.398
  -1   7  16    5.315    5.293  0.460
   0   7  16    0.425   -1.269  1.986
   1   7  16    3.164   -2.665  0.761
   2   7  16    0.000    0.984 10.836
  -6   7  17    3.655   -3.843  0.755
  -5   7  17    0.000   -1.181 10.557
  -4   7  17    1.076    1.024  3.182
  -3   7  17    4.947    4.841  0.470
  -2   7  17    8.675   -9.258  0.377
  -1   7  17    2.067    3.354  1.953
   0   7  17    4.293   -4.353  0.406
   1   7  17    0.000    0.437 10.840
  -5   7  18    0.000   -3.919 10.557
  -4   7  18    0.781    3.291  4.895
  -3   7  18    1.053   -2.598  2.246
  -2   7  18    0.000    2.301 10.816
  -1   7  18    0.000    0.791 10.868
   0   7  18    0.000   -1.396  3.792
  -4   7  19    5.132   -4.988  0.548
  -3   7  19    3.066    1.991  0.755
  -2   7  19    2.877   -1.628  0.774
  -1   7  19    1.442   -0.097  2.793
   0   8   0    5.354    4.889  0.264
   1   8   0    8.344   -7.157  0.208
   2   8   0   10.585   10.554  0.197
   3   8   0    1.906   -1.656  1.507
   4   8   0    3.344   -2.769  0.560
   5   8   0    2.751   -2.066  0.714
   6   8   0    0.000   -2.361 10.690
   7   8   0    0.000    0.979 10.722
  -7   8   1    3.181   -3.391  0.833
  -6   8   1    7.598    8.132  0.387
  -5   8   1    7.137   -7.915  0.348
  -4   8   1    2.002    0.105  1.623
  -3   8   1   13.975   13.695  0.208
  -2   8   1   12.644  -12.255  0.187
  -1   8   1   13.504   12.189  0.174
   0   8   1   34.835  -31.837  0.214
   1   8   1   16.386   17.548  0.169
   2   8   1    8.523    8.812  0.218
   3   8   1    0.610   -2.448  4.489
   4   8   1    3.518    4.066  0.568
   5   8   1   12.441  -11.385  0.272
   6   8   1    3.839    3.307  0.600
  -7   8   2    1.971   -1.831  2.091
  -6   8   2    0.000   -0.230 10.689
  -5   8   2    5.202    4.315  0.413
  -4   8   2   12.304   12.415  0.246
  -3   8   2    7.193   -7.287  0.267
  -2   8   2    2.019   -3.125  1.112
  -1   8   2   11.908  -10.877  0.181
   0   8   2    0.000    2.237  3.798
   1   8   2    5.296    5.611  0.271
   2   8   2    4.154   -2.889  0.312
   3   8   2    3.657   -4.252  0.454
   4   8   2   10.100   10.673  0.278
   5   8   2    2.654   -3.469  1.341
   6   8   2    0.000    0.628 10.692
  -7   8   3    3.097   -2.540  0.808
  -6   8   3    0.000    1.232 10.689
  -5   8   3    1.590   -0.995  2.127
  -4   8   3    0.000    0.789 11.088
  -3   8   3    7.042   -7.466  0.277
  -2   8   3   15.188   16.419  0.175
  -1   8   3   17.916   18.569  0.179
   0   8   3   17.039  -17.942  0.384
   1   8   3    8.403    7.769  0.218
   2   8   3   21.134  -20.254  0.212
   3   8   3   13.287   13.163  0.221
   4   8   3    6.449   -5.609  0.349
   5   8   3    8.257    8.184  0.327
   6   8   3    0.000   -1.936 10.692
  -7   8   4    0.000    0.326 10.719
  -6   8   4    5.103   -4.688  0.427
  -5   8   4   12.996   12.852  0.258
  -4   8   4   10.097   -9.853  0.265
  -3   8   4    4.461    4.724  0.373
  -2   8   4   10.023   -9.330  0.205
  -1   8   4    5.863   -6.249  0.261
   0   8   4    5.703    6.195  0.391
   1   8   4    0.000   -0.764 10.672
   2   8   4    6.896    8.156  0.280
   3   8   4    6.911    6.969  0.310
   4   8   4   14.764  -14.917  0.248
   5   8   4    0.000   -1.128 10.552
   6   8   4    2.264    0.985  1.638
  -7   8   5    1.122    3.597  3.968
  -6   8   5    0.000    0.216 10.687
  -5   8   5   10.752    9.588  0.282
  -4   8   5    9.865   -8.913  0.275
  -3   8   5    6.316   -6.451  0.297
  -2   8   5   11.921  -12.648  0.190
  -1   8   5   33.053   32.131  0.297
   0   8   5    1.338    1.212  0.771
   1   8   5    6.547   -6.560  0.258
   2   8   5    1.834   -2.054  1.528
   3   8   5    5.235    5.281  0.373
   4   8   5    6.998   -7.599  0.343
   5   8   5    2.361    0.426  1.465
   6   8   5    1.628    1.795  2.526
  -7   8   6    2.523    2.296  1.027
  -6   8   6    4.788    5.557  0.469
  -5   8   6   17.931  -18.150  0.238
  -4   8   6    5.533    4.545  0.365
  -3   8   6    2.108    5.783  1.394
  -2   8   6   13.700  -14.956  0.186
  -1   8   6   33.449   33.266  0.305
   0   8   6   10.670  -11.068  0.441
   1   8   6    0.000    0.377 10.672
   2   8   6   12.911  -12.960  0.225
   3   8   6    6.362   -6.698  0.331
   4   8   6    3.654    4.097  0.476
   5   8   6    5.991    6.178  0.448
  -7   8   7    2.749   -2.413  1.511
  -6   8   7    2.761   -2.907  0.747
  -5   8   7    2.411   -2.968  0.804
  -4   8   7   14.036   14.882  0.244
  -3   8   7    8.983    9.072  0.253
  -2   8   7   12.903  -12.788  0.203
  -1   8   7   19.439  -18.329  0.200
   0   8   7   17.658   16.817  0.293
   1   8   7   11.706   10.725  0.221
   2   8   7    7.538   -7.531  0.277
   3   8   7    2.274   -3.011  0.785
   4   8   7    5.495    5.867  0.389
   5   8   7    1.739   -3.353  2.403
  -7   8   8    3.898    3.031  0.649
  -6   8   8    2.903   -3.606  0.736
  -5   8   8    2.501    0.585  1.276
  -4   8   8    8.082    9.617  0.318
  -3   8   8   11.331  -11.850  0.239
  -2   8   8    5.779    6.632  0.327
  -1   8   8   22.632  -21.621  0.233
   0   8   8   12.629   11.616  0.233
   1   8   8   12.608   12.800  0.228
   2   8   8   11.400  -12.331  0.251
   3   8   8    4.297    4.840  0.488
   4   8   8    2.722    1.329  0.735
   5   8   8    0.000   -2.934 10.551
  -7   8   9    2.528   -0.084  1.538
  -6   8   9    1.670    0.402  2.271
  -5   8   9    2.307    3.272  1.564
  -4   8   9    0.000   -6.030 11.078
  -3   8   9    3.520   -4.342  0.484
  -2   8   9   21.593   21.909  0.210
  -1   8   9    0.000   -2.471 10.672
   0   8   9    4.022   -4.026  0.472
   1   8   9   14.061  -13.495  0.233
   2   8   9   13.607   14.193  0.234
   3   8   9    1.638   -1.009  1.069
   4   8   9    3.048    2.229  0.727
  -7   8  10    6.460   -6.299  0.455
  -6   8  10    5.096    4.403  0.453
  -5   8  10    3.893   -4.198  0.484
  -4   8  10   11.974  -12.055  0.259
  -3   8  10   18.759   18.964  0.216
  -2   8  10   11.744   11.791  0.241
  -1   8  10   12.448  -12.205  0.229
   0   8  10    7.857   -7.283  0.276
   1   8  10    6.700   -6.560  0.326
   2   8  10   11.494   11.179  0.259
   3   8  10    4.826   -4.672  0.473
   4   8  10    2.334   -0.256  0.953
  -7   8  11    8.979    8.912  0.394
  -6   8  11    8.421   -9.571  0.375
  -5   8  11    5.208    5.167  0.380
  -4   8  11    2.580   -1.257  1.379
  -3   8  11    0.668    3.379  5.371
  -2   8  11    9.704  -10.252  0.262
  -1   8  11    4.910    4.464  0.395
   0   8  11   15.413   14.278  0.166
   1   8  11    2.071   -1.479  1.478
   2   8  11    5.501   -5.560  0.395
   3   8  11    1.674   -3.406  2.202
   4   8  11    1.693    0.840  1.349
  -7   8  12    0.000    2.168 10.725
  -6   8  12    0.000   -2.023 10.681
  -5   8  12    5.472    5.194  0.393
  -4   8  12    6.797    6.875  0.358
  -3   8  12    7.376   -8.130  0.331
  -2   8  12    4.405   -3.993  0.412
  -1   8  12    5.235    4.740  0.362
   0   8  12    4.709   -3.861  0.332
   1   8  12    1.873   -1.249  0.934
   2   8  12    2.876    2.376  0.780
   3   8  12    0.000   -0.798 10.477
  -6   8  13    8.240    8.982  0.386
  -5   8  13    2.304   -1.327  0.884
  -4   8  13    0.000    0.304 10.527
  -3   8  13    2.104    2.277  0.882
  -2   8  13    3.598   -2.884  0.477
  -1   8  13    1.557   -2.185  1.823
   0   8  13    0.597    2.598  1.423
   1   8  13    0.000    1.210 10.882
   2   8  13    0.000    3.609 10.787
   3   8  13    1.453   -1.872  1.625
  -6   8  14    3.736   -3.928  0.751
  -5   8  14    4.393    3.646  0.558
  -4   8  14    5.311   -5.303  0.398
  -3   8  14    3.646    3.587  0.497
  -2   8  14    6.495   -6.195  0.343
  -1   8  14    5.344    4.027  0.426
   0   8  14    0.880   -0.278  0.900
   1   8  14    2.439    2.005  1.514
   2   8  14    2.969    2.729  0.805
  -6   8  15    0.000    1.634 10.679
  -5   8  15    7.562   -7.151  0.372
  -4   8  15    7.086    7.002  0.374
  -3   8  15    2.615   -2.083  1.397
  -2   8  15    4.160    4.546  0.496
  -1   8  15    0.000   -1.324 10.876
   0   8  15    4.540   -5.467  0.386
   1   8  15    6.083    5.435  0.461
   2   8  15    0.000   -0.743 10.782
  -5   8  16    3.427   -2.960  0.691
  -4   8  16    0.000    0.068 10.527
  -3   8  16    1.490   -0.277  2.266
  -2   8  16    1.326    2.334  2.510
  -1   8  16    1.649   -0.347  1.336
   0   8  16    0.914   -1.306  0.894
   1   8  16    2.161    1.421  1.159
  -5   8  17    3.503    2.700  0.691
  -4   8  17    0.000   -0.375 10.527
  -3   8  17    3.896   -2.742  0.555
  -2   8  17    1.577    1.711  2.446
  -1   8  17    3.672    2.216  0.644
   0   8  17    0.921    1.013  0.890
  -4   8  18    0.000   -1.458 10.527
  -3   8  18    1.760    1.549  2.149
  -2   8  18    0.995    0.405  2.449
  -1   8  18    2.336   -1.852  1.690
   1   9   0    3.222   -2.828  0.411
   2   9   0    3.996   -3.463  0.422
   3   9   0    0.000   -0.693 10.641
   4   9   0    2.105    0.259  1.582
   5   9   0    2.863    3.841  0.738
   6   9   0    1.744   -0.385  1.996
  -6   9   1    0.773    1.322  5.450
  -5   9   1    0.000   -0.045 10.549
  -4   9   1    0.000    0.640 11.088
  -3   9   1   11.810  -11.618  0.240
  -2   9   1    5.521    5.948  0.311
  -1   9   1    3.771   -4.269  0.388
   0   9   1   10.773   10.770  0.256
   1   9   1    3.028   -1.722  0.434
   2   9   1    5.019   -5.743  0.352
   3   9   1    3.274   -3.196  0.505
   4   9   1    5.179   -4.300  0.423
   5   9   1    0.000   -1.391 10.550
   6   9   1    3.344    4.187  0.796
  -6   9   2    0.000   -0.385 10.698
  -5   9   2    0.000   -0.995 10.549
  -4   9   2    0.000   -0.907 11.088
  -3   9   2    1.198   -1.390  1.312
  -2   9   2    5.527    6.305  0.314
  -1   9   2    0.000    0.893 10.735
   0   9   2    0.000    1.335  3.838
   1   9   2    4.358   -4.509  0.340
   2   9   2    2.022   -1.787  1.290
   3   9   2    2.178    3.069  0.803
   4   9   2    0.000   -1.924 11.088
   5   9   2    0.000    1.372 10.550
   6   9   2    0.000   -1.699 10.696
  -7   9   3    0.000   -1.639 10.721
  -6   9   3    2.559    1.879  0.842
  -5   9   3    7.156   -7.967  0.314
  -4   9   3    4.632    5.636  0.471
  -3   9   3    7.810    8.308  0.279
  -2   9   3    4.785   -4.284  0.329
  -1   9   3    4.563    4.291  0.309
   0   9   3   22.544  -21.850  0.161
   1   9   3    4.472   -4.645  0.389
   2   9   3    6.466    6.480  0.309
   3   9   3    6.707    7.378  0.318
   4   9   3    2.062   -0.870  1.458
   5   9   3    7.227    7.075  0.368
   6   9   3    8.596   -8.136  0.372
  -7   9   4    4.503   -3.954  0.641
  -6   9   4    1.700    1.403  2.237
  -5   9   4    9.793    9.369  0.303
  -4   9   4    0.892   -1.255  2.058
  -3   9   4    6.197   -5.874  0.318
  -2   9   4    3.938    3.703  0.407
  -1   9   4    6.863   -7.907  0.262
   0   9   4    5.104    5.616  0.425
   1   9   4    8.396   -8.042  0.258
   2   9   4    7.263    7.573  0.302
   3   9   4    0.668    0.085  4.343
   4   9   4    4.755    4.774  0.416
   5   9   4    0.000   -3.043 10.551
   6   9   4    1.948   -1.531  1.326
  -7   9   5    0.000    0.772 10.720
  -6   9   5    1.698    0.117  2.073
  -5   9   5    9.148   -9.487  0.321
  -4   9   5   14.636   15.667  0.248
  -3   9   5   18.349  -20.551  0.210
  -2   9   5   19.016   19.117  0.199
  -1   9   5   10.136  -10.301  0.236
   0   9   5   11.852   11.505  0.159
   1   9   5    6.729    6.703  0.298
   2   9   5   23.710  -24.031  0.237
   3   9   5    4.430    4.454  0.438
   4   9   5    0.000    2.235 10.527
   5   9   5    1.719   -0.430  2.012
  -7   9   6    2.440    0.057  1.710
  -6   9   6    4.162   -4.239  0.571
  -5   9   6    4.606    5.201  0.445
  -4   9   6    0.000   -1.566 11.088
  -3   9   6    3.184    2.045  0.544
  -2   9   6   10.062   -9.230  0.235
  -1   9   6    9.659   10.440  0.240
   0   9   6    0.405   -1.673  2.073
   1   9   6    0.000    0.525 10.672
   2   9   6    1.965    3.430  1.593
   3   9   6    3.236   -3.464  0.571
   4   9   6    1.034   -2.201  3.600
   5   9   6    0.000    1.245 10.551
  -7   9   7    0.000   -1.507 10.719
  -6   9   7    0.000   -1.180 10.701
  -5   9   7   10.209   11.152  0.288
  -4   9   7   18.486  -19.003  0.233
  -3   9   7   19.472   20.784  0.210
  -2   9   7    4.474    4.347  0.400
  -1   9   7   25.081  -24.438  0.242
   0   9   7    0.486    1.702  1.716
   1   9   7    8.632   -8.514  0.284
   2   9   7   21.095   21.560  0.216
   3   9   7    4.901   -5.827  0.427
   4   9   7    5.408   -5.178  0.460
   5   9   7    0.000    2.077 10.551
  -7   9   8    0.000    2.635 10.719
  -6   9   8    1.531   -3.255  2.421
  -5   9   8    2.249   -1.916  1.449
  -4   9   8    6.296    7.123  0.380
  -3   9   8    2.135   -2.520  0.802
  -2   9   8   11.404  -11.335  0.233
  -1   9   8   12.998   12.368  0.229
   0   9   8    3.535    3.684  0.672
   1   9   8    2.614   -2.560  0.698
   2   9   8    7.664   -7.514  0.310
   3   9   8    5.961    6.033  0.374
   4   9   8    0.000   -0.812 10.527
  -7   9   9    1.160    2.186  3.503
  -6   9   9    1.335    1.309  2.752
  -5   9   9    6.568    7.363  0.348
  -4   9   9    2.994   -2.298  0.625
  -3   9   9    1.880   -2.372  1.711
  -2   9   9   31.415  -31.501  0.301
  -1   9   9   46.516   43.429  0.343
   0   9   9   18.724  -17.339  0.158
   1   9   9    7.205    5.970  0.306
   2   9   9    3.424   -3.366  0.560
   3   9   9    2.314    1.324  1.379
   4   9   9    1.352    1.047  1.581
  -6   9  10    6.151    6.634  0.430
  -5   9  10    5.886   -7.048  0.390
  -4   9  10    0.000   -1.531 11.088
  -3   9  10    2.874    2.794  0.625
  -2   9  10    2.894    0.908  0.598
  -1   9  10    6.876   -5.885  0.333
   0   9  10    5.487    5.525  0.264
   1   9  10    3.917    4.406  0.546
   2   9  10    4.057   -4.382  0.513
   3   9  10    0.000   -1.532 10.465
   4   9  10    3.208    2.237  0.732
  -6   9  11    0.000   -3.047 10.703
  -5   9  11    3.219   -4.666  0.706
  -4   9  11    2.606    3.554  0.823
  -3   9  11    2.293    4.395  1.570
  -2   9  11    7.831    7.698  0.297
  -1   9  11   11.357  -10.934  0.258
   0   9  11    0.000    0.736  3.838
   1   9  11    4.922    5.463  0.431
   2   9  11    9.447   -9.468  0.342
   3   9  11    1.334    2.154  2.958
  -6   9  12    0.000   -0.148 10.704
  -5   9  12    0.000   -0.622 10.546
  -4   9  12    5.561    5.912  0.384
  -3   9  12    2.120   -2.644  1.645
  -2   9  12    3.901    4.074  0.479
  -1   9  12    6.399   -6.507  0.344
   0   9  12    2.181    0.612  1.034
   1   9  12    2.096    2.415  1.646
   2   9  12    1.895   -1.999  1.287
   3   9  12    2.499   -0.569  1.489
  -6   9  13    0.000    3.354 10.704
  -5   9  13    3.085   -1.943  0.735
  -4   9  13    0.000   -2.611 10.527
  -3   9  13    0.000   -2.358 10.463
  -2   9  13    4.520    4.763  0.474
  -1   9  13    1.452   -1.270  2.381
   0   9  13    5.884    5.788  0.279
   1   9  13    6.634   -6.247  0.391
   2   9  13    2.840    3.208  0.854
  -6   9  14    1.634   -3.213  2.904
  -5   9  14    0.000    3.323 10.545
  -4   9  14    0.000   -2.514 10.527
  -3   9  14    0.000    0.401 10.462
  -2   9  14    2.102    1.829  1.651
  -1   9  14    2.477   -1.718  1.506
   0   9  14    0.597   -1.054  1.430
   1   9  14    0.000   -1.571 10.748
   2   9  14    5.348    4.626  0.536
  -5   9  15    2.613    1.020  1.450
  -4   9  15    1.688    1.042  1.264
  -3   9  15    2.239   -1.114  0.976
  -2   9  15    3.854    2.723  0.602
  -1   9  15    1.536    0.169  2.383
   0   9  15    0.388   -1.485  2.197
   1   9  15    0.807   -0.916  4.327
  -5   9  16    0.000    0.151 10.545
  -4   9  16    0.000   -0.088 10.527
  -3   9  16    1.083    1.746  3.337
  -2   9  16    4.920   -5.095  0.534
  -1   9  16    1.811    2.827  1.338
   0   9  16    0.880    0.142  0.930
  -4   9  17    6.289    6.355  0.434
  -3   9  17    2.605   -1.945  1.416
  -2   9  17    0.000    2.022 10.747
  -1   9  17    4.197   -4.692  0.592
   0  10   0    1.066    1.358  2.557
   1  10   0    2.415   -0.669  0.618
   2  10   0    5.521   -5.179  0.358
   3  10   0    7.582    6.559  0.289
   4  10   0    0.000   -1.582 11.088
   5  10   0    0.000   -0.708 10.539
   6  10   0    2.670   -5.173  1.651
  -6  10   1    0.000   -3.806 10.712
  -5  10   1   10.613   11.575  0.307
  -4  10   1    8.502   -8.923  0.309
  -3  10   1    7.604   -7.043  0.284
  -2  10   1    2.185   -2.052  1.357
  -1  10   1    2.964   -0.869  0.558
   0  10   1   18.840   16.752  0.420
   1  10   1    3.508    3.877  0.452
   2  10   1    9.263   -9.176  0.258
   3  10   1    4.730   -4.906  0.427
   4  10   1    2.107    1.333  1.583
   5  10   1    4.892    4.623  0.496
   6  10   1    4.107   -4.401  0.642
  -6  10   2    5.384    4.854  0.490
  -5  10   2    3.677   -3.372  0.580
  -4  10   2    3.416    3.801  0.586
  -3  10   2    2.915   -3.895  0.657
  -2  10   2   11.493   11.043  0.235
  -1  10   2    8.726   -8.083  0.261
   0  10   2    2.582    2.397  0.628
   1  10   2    6.874   -7.064  0.291
   2  10   2    1.783   -0.588  0.915
   3  10   2    4.383   -3.523  0.406
   4  10   2    7.497    8.442  0.328
   5  10   2    0.000   -3.322 10.538
   6  10   2    0.000    0.431 10.714
  -6  10   3    3.709   -1.078  0.596
  -5  10   3    4.305    4.295  0.493
  -4  10   3    0.000    0.547 11.088
  -3  10   3    3.351   -3.775  0.526
  -2  10   3   11.665  -10.783  0.232
  -1  10   3   11.153   10.508  0.234
   0  10   3    4.228    4.024  0.782
   1  10   3   11.451  -10.782  0.224
   2  10   3   14.093   13.546  0.224
   3  10   3    5.114   -5.254  0.414
   4  10   3    3.139   -4.305  0.669
   5  10   3    1.085   -0.281  3.210
  -6  10   4    1.758   -2.340  2.146
  -5  10   4    8.293    8.525  0.326
  -4  10   4   15.050  -14.582  0.253
  -3  10   4   10.509   11.630  0.256
  -2  10   4    5.491   -5.434  0.349
  -1  10   4   11.820  -11.848  0.236
   0  10   4    3.549    3.367  0.336
   1  10   4    9.541    8.663  0.257
   2  10   4    9.862   10.043  0.256
   3  10   4    9.653  -10.132  0.283
   4  10   4    2.425   -3.004  1.524
   5  10   4    0.000   -0.394 10.538
  -6  10   5    0.000    0.446 10.709
  -5  10   5   12.906  -13.601  0.255
  -4  10   5   10.521   10.841  0.279
  -3  10   5    0.000    1.990 10.641
  -2  10   5    3.569    2.850  0.505
  -1  10   5   13.093  -11.767  0.233
   0  10   5    1.205   -0.379  1.595
   1  10   5    5.062    4.306  0.355
   2  10   5    2.665   -2.145  0.643
   3  10   5    1.392   -0.217  2.200
   4  10   5    4.248    3.705  0.550
   5  10   5    1.583   -0.999  2.307
  -6  10   6    6.007    6.145  0.460
  -5  10   6    2.726   -4.042  1.377
  -4  10   6    2.518   -2.873  1.335
  -3  10   6    1.542   -1.403  1.067
  -2  10   6    6.789   -7.052  0.332
  -1  10   6   39.412   37.579  0.344
   0  10   6   30.398  -28.715  0.542
   1  10   6    3.312   -1.664  0.507
   2  10   6    3.218   -3.444  0.579
   3  10   6    4.313    4.919  0.486
   4  10   6    1.607   -2.286  1.467
   5  10   6    2.277    2.233  1.755
  -6  10   7    1.276    2.487  1.973
  -5  10   7    2.286   -1.921  0.884
  -4  10   7    4.055   -2.449  0.496
  -3  10   7    8.165   -7.928  0.291
  -2  10   7   15.949   16.858  0.227
  -1  10   7    1.616    0.813  1.895
   0  10   7    3.373    2.112  0.402
   1  10   7   13.673  -12.146  0.243
   2  10   7    6.458   -6.644  0.346
   3  10   7    6.403    6.917  0.360
   4  10   7    2.876    1.444  0.792
  -6  10   8    2.622   -1.740  1.425
  -5  10   8    0.000   -1.680 10.542
  -4  10   8   10.709   11.988  0.264
  -3  10   8   13.365  -12.883  0.244
  -2  10   8   11.229   11.202  0.250
  -1  10   8   16.651  -15.543  0.229
   0  10   8    8.336    7.999  0.216
   1  10   8    5.490    5.600  0.365
   2  10   8    7.096   -8.028  0.343
   3  10   8    5.634    5.715  0.449
   4  10   8    2.687   -2.081  0.837
  -6  10   9    2.386   -0.949  1.764
  -5  10   9    4.576    5.971  0.517
  -4  10   9    2.249    1.989  1.423
  -3  10   9    0.000   -0.017 10.641
  -2  10   9   11.542  -11.568  0.248
  -1  10   9    6.918   -5.862  0.319
   0  10   9    6.378    6.119  0.248
   1  10   9    6.472    5.530  0.370
   2  10   9    0.000    2.079 10.672
   3  10   9    4.215   -3.573  0.542
   4  10   9    1.394   -0.696  2.817
  -6  10  10    2.405    0.660  1.587
  -5  10  10    2.761    1.584  0.780
  -4  10  10    4.873   -6.102  0.463
  -3  10  10    1.912    1.715  0.973
  -2  10  10    7.710    7.381  0.305
  -1  10  10    0.000    0.402 10.773
   0  10  10    5.344    5.119  0.702
   1  10  10   13.205  -14.176  0.262
   2  10  10    5.847    5.715  0.414
   3  10  10    1.160   -1.190  1.923
  -6  10  11    0.000   -0.652 10.705
  -5  10  11    1.141   -0.982  1.963
  -4  10  11    2.456    0.723  0.851
  -3  10  11    3.717    4.137  0.528
  -2  10  11    7.576   -7.280  0.308
  -1  10  11    3.408    4.187  0.526
   0  10  11    7.471   -8.592  0.226
   1  10  11    3.771    4.518  0.631
   2  10  11    0.000    1.327 10.672
   3  10  11    0.000    1.410 10.451
  -6  10  12    2.314   -3.078  1.748
  -5  10  12    0.772    2.163  4.347
  -4  10  12    4.955    5.164  0.521
  -3  10  12    2.498   -1.533  0.726
  -2  10  12    5.374   -6.121  0.440
  -1  10  12    2.611    0.711  0.691
   0  10  12    0.000    0.720  3.729
   1  10  12    1.877    1.183  1.953
   2  10  12    0.000   -0.521 10.672
  -5  10  13    3.146   -2.380  0.734
  -4  10  13    0.000    0.179 10.544
  -3  10  13    0.000   -0.342 10.458
  -2  10  13    1.835   -0.459  1.873
  -1  10  13    2.380    3.043  1.666
   0  10  13    0.350   -1.319  2.375
   1  10  13    2.359    0.844  1.454
   2  10  13    5.444   -4.835  0.494
  -5  10  14    2.760    1.918  1.408
  -4  10  14    4.341   -3.345  0.522
  -3  10  14    5.237    4.890  0.443
  -2  10  14    4.044   -4.075  0.589
  -1  10  14    0.473    0.103  4.379
   0  10  14    3.441    2.511  0.660
   1  10  14    0.000    1.442 10.737
  -5  10  15    4.125    3.055  0.615
  -4  10  15    6.889   -7.669  0.453
  -3  10  15    2.039    3.073  1.959
  -2  10  15    2.728    0.376  1.392
  -1  10  15    0.000   -3.063 10.742
   0  10  15    4.630    4.527  0.399
  -4  10  16    0.000   -1.376 10.544
  -3  10  16    0.000   -1.649 10.460
  -2  10  16    3.089    4.851  0.886
  -1  10  16    0.814    1.340  5.198
   1  11   0   14.949  -14.851  0.235
   2  11   0   12.082   12.429  0.245
   3  11   0    4.561   -4.538  0.449
   4  11   0    1.927   -0.014  1.623
   5  11   0    2.974    2.867  0.755
  -5  11   1    2.681   -3.139  0.920
  -4  11   1    4.957    4.280  0.396
  -3  11   1    1.547    2.495  1.888
  -2  11   1    0.000   -0.618 10.641
  -1  11   1    6.449    5.898  0.334
   0  11   1    9.766   -9.584  0.180
   1  11   1   10.266    9.965  0.255
   2  11   1    9.588  -10.649  0.263
   3  11   1    5.213    4.354  0.399
   4  11   1    6.902   -6.946  0.350
   5  11   1    4.191    4.552  0.570
  -6  11   2    0.000    1.179 10.714
  -5  11   2    7.542   -8.131  0.386
  -4  11   2   12.856   14.534  0.260
  -3  11   2    5.534   -5.473  0.372
  -2  11   2    0.000   -2.472 10.641
  -1  11   2    1.331   -1.089  2.257
   0  11   2    5.910    5.723  0.236
   1  11   2    0.000    0.186 10.868
   2  11   2    9.750  -11.107  0.268
   3  11   2    2.948    2.755  0.634
   4  11   2   11.256   12.242  0.298
   5  11   2   10.122  -10.590  0.341
  -6  11   3    2.578    2.967  1.503
  -5  11   3    2.961   -2.503  0.734
  -4  11   3    4.133   -4.281  0.503
  -3  11   3    1.868    0.562  0.957
  -2  11   3    3.463    4.330  0.553
  -1  11   3    2.864    0.824  0.638
   0  11   3    0.638   -1.133  1.307
   1  11   3    8.434   -8.164  0.278
   2  11   3    7.421    7.983  0.311
   3  11   3    0.000    1.797 10.446
   4  11   3    0.000    1.158 10.544
   5  11   3    0.000   -1.750 10.537
  -6  11   4    1.626   -0.809  2.472
  -5  11   4    0.000    2.559 10.534
  -4  11   4    3.651   -5.776  0.567
  -3  11   4    4.723    5.181  0.432
  -2  11   4   11.182   11.411  0.250
  -1  11   4   19.371  -18.571  0.222
   0  11   4    6.234   -5.956  0.239
   1  11   4    4.545    4.628  0.452
   2  11   4    4.776    5.045  0.417
   3  11   4    2.255    2.574  1.343
   4  11   4    3.478   -3.323  0.638
   5  11   4    1.776    1.817  1.381
  -6  11   5    0.000    0.145 10.715
  -5  11   5    2.921    2.677  0.773
  -4  11   5    2.153   -0.963  1.294
  -3  11   5    6.188   -6.450  0.344
  -2  11   5    5.779    5.364  0.371
  -1  11   5    4.031   -3.929  0.510
   0  11   5    4.639    4.703  0.315
   1  11   5    5.950    4.909  0.361
   2  11   5    0.000   -2.149 10.641
   3  11   5    4.011   -4.372  0.493
   4  11   5    1.702    2.069  1.409
  -6  11   6    0.000    0.142 10.716
  -5  11   6    3.035    2.321  0.709
  -4  11   6    1.612   -0.774  2.083
  -3  11   6    1.616   -1.226  1.090
  -2  11   6   14.087  -13.256  0.232
  -1  11   6    6.377    7.142  0.373
   0  11   6    8.317    6.859  0.223
   1  11   6    3.157    1.438  0.580
   2  11   6    3.347   -2.858  0.534
   3  11   6    2.669   -3.019  0.835
   4  11   6    1.920   -0.365  1.960
  -6  11   7    0.000   -3.160 10.716
  -5  11   7    6.688    6.636  0.403
  -4  11   7    2.217   -0.222  0.804
  -3  11   7    2.196    1.159  0.802
  -2  11   7    3.780    3.550  0.507
  -1  11   7    5.519   -5.234  0.388
   0  11   7    4.160    4.211  0.354
   1  11   7   16.435  -14.828  0.246
   2  11   7    9.001    9.323  0.313
   3  11   7    2.123    2.338  1.668
   4  11   7    0.000    1.483 10.544
  -6  11   8    4.365    3.227  0.574
  -5  11   8    4.838   -4.548  0.485
  -4  11   8    2.071    0.543  1.596
  -3  11   8    2.864   -1.388  0.609
  -2  11   8    4.590    5.012  0.454
  -1  11   8    2.017   -3.014  1.644
   0  11   8    7.732   -6.953  0.436
   1  11   8    2.512    3.237  1.427
   2  11   8    3.170    3.629  0.737
   3  11   8    2.165   -0.747  1.419
  -6  11   9    1.163   -0.203  3.513
  -5  11   9    2.667   -3.161  0.886
  -4  11   9    1.958   -1.721  1.684
  -3  11   9    1.692    0.341  1.026
  -2  11   9    2.573   -4.008  1.396
  -1  11   9    8.309    8.305  0.311
   0  11   9    2.313   -1.037  0.930
   1  11   9    2.601    2.748  0.813
   2  11   9    3.029    0.566  0.637
   3  11   9    5.198   -5.127  0.502
  -5  11  10    1.739    0.800  1.990
  -4  11  10    1.983   -1.586  1.841
  -3  11  10    0.000   -2.011 10.443
  -2  11  10    2.782    1.417  0.645
  -1  11  10    1.787    2.430  1.749
   0  11  10    1.700    1.147  1.372
   1  11  10    0.000   -2.133 10.735
   2  11  10    1.103   -3.841  3.720
   3  11  10    0.000    1.460 10.450
  -5  11  11    0.000    1.132 10.531
  -4  11  11    0.000    2.055 10.544
  -3  11  11    2.379   -1.741  0.817
  -2  11  11    1.481   -1.755  1.327
  -1  11  11    3.259    2.109  0.671
   0  11  11    0.438   -0.090  1.898
   1  11  11    0.000    0.957 10.735
   2  11  11    3.689   -3.664  0.675
  -5  11  12    3.236    2.229  0.755
  -4  11  12    5.026   -4.761  0.519
  -3  11  12    5.569    6.065  0.424
  -2  11  12    2.268    0.735  0.897
  -1  11  12    2.379   -3.304  0.940
   0  11  12    2.246    0.943  0.799
   1  11  12    3.111   -3.393  0.798
   2  11  12    0.000    0.449 10.672
  -5  11  13    5.070   -4.354  0.572
  -4  11  13    0.000    1.011 10.544
  -3  11  13    1.617   -1.388  1.371
  -2  11  13    2.044    1.903  1.758
  -1  11  13    0.779   -0.076  4.593
   0  11  13    2.583   -2.149  0.587
   1  11  13    0.000    1.842 10.736
  -4  11  14    4.240    4.299  0.629
  -3  11  14    0.000   -1.835 10.434
  -2  11  14    3.209   -3.080  0.733
  -1  11  14    0.000    2.171 10.731
   0  11  14    3.551   -2.796  0.486
  -3  11  15    1.588   -2.616  2.415
  -2  11  15    0.000    0.374 10.672
  -1  11  15    0.000    0.625 10.730
   0  12   0    8.743    7.986  0.297
   1  12   0    6.159   -5.953  0.358
   2  12   0    7.524    7.079  0.302
   3  12   0    0.000   -0.720 10.423
   4  12   0    2.000   -1.542  1.790
   5  12   0    5.119   -4.770  0.517
  -5  12   1    2.742    3.532  1.454
  -4  12   1    4.012   -4.455  0.540
  -3  12   1    5.668    5.274  0.361
  -2  12   1    4.594    4.590  0.417
  -1  12   1   13.803  -12.861  0.242
   0  12   1    6.822   -6.177  0.241
   1  12   1   10.512    9.625  0.265
   2  12   1    2.234    1.961  1.490
   3  12   1    7.804    7.892  0.305
   4  12   1   11.324  -11.237  0.311
   5  12   1    0.000    1.029 10.544
  -5  12   2    6.005    6.624  0.479
  -4  12   2    5.462   -6.202  0.456
  -3  12   2    1.475    1.824  1.131
  -2  12   2    0.000    0.116 10.641
  -1  12   2    7.292    6.723  0.324
   0  12   2    5.407   -4.980  0.286
   1  12   2    0.000   -0.888 10.936
   2  12   2    0.000    0.086 10.672
   3  12   2    4.394   -4.154  0.498
   4  12   2    4.986    5.884  0.539
  -5  12   3    1.755   -0.965  2.055
  -4  12   3    1.830   -2.718  1.941
  -3  12   3    0.000    0.062 10.426
  -2  12   3    5.091   -4.898  0.424
  -1  12   3   16.360   15.695  0.247
   0  12   3    0.351    0.331  2.448
   1  12   3   10.797  -10.447  0.277
   2  12   3    2.162   -3.064  1.598
   3  12   3    2.198    3.034  1.597
   4  12   3    0.000   -2.037 10.544
  -5  12   4    1.920    3.137  1.998
  -4  12   4    1.294   -0.271  2.333
  -3  12   4    0.000   -0.079 10.426
  -2  12   4    6.496   -6.818  0.340
  -1  12   4    9.952    9.206  0.284
   0  12   4    6.707   -5.529  0.248
   1  12   4    2.408    3.143  1.559
   2  12   4    0.729    0.526  4.481
   3  12   4    6.278    6.404  0.412
   4  12   4    6.510   -6.919  0.432
  -5  12   5    1.921   -3.490  2.252
  -4  12   5    1.674    1.292  2.044
  -3  12   5    2.470    0.569  0.688
  -2  12   5    2.755   -2.736  0.647
  -1  12   5    2.622   -1.742  0.712
   0  12   5    3.987    3.488  0.381
   1  12   5    4.203    4.626  0.539
   2  12   5    1.479   -0.826  1.272
   3  12   5    4.940   -5.157  0.465
   4  12   5    0.000    1.645 10.544
  -5  12   6    6.598   -6.688  0.415
  -4  12   6    6.922    7.568  0.410
  -3  12   6    0.000   -0.491 10.428
  -2  12   6    2.231    2.203  0.810
  -1  12   6    3.475   -4.765  0.608
   0  12   6    6.906    6.914  0.663
   1  12   6    2.462   -3.512  0.835
   2  12   6    3.316   -3.691  0.723
   3  12   6    0.000   -0.682 10.419
  -5  12   7    1.114    1.406  3.631
  -4  12   7    2.140   -3.744  1.804
  -3  12   7    7.590    8.694  0.371
  -2  12   7    0.000    0.815 10.672
  -1  12   7    4.343   -5.077  0.490
   0  12   7    0.247   -2.779  3.379
   1  12   7    2.747    0.643  0.691
   2  12   7    2.020   -0.587  1.808
   3  12   7    0.000   -1.151 10.418
  -5  12   8    3.598    4.374  0.744
  -4  12   8    0.000   -4.430 10.544
  -3  12   8    1.267   -1.766  2.613
  -2  12   8    0.000    1.434 10.672
  -1  12   8    0.000   -1.539 10.728
   0  12   8    0.313   -0.230  2.666
   1  12   8    0.000    0.392 10.723
   2  12   8    4.259    4.820  0.613
   3  12   8    2.947   -0.805  0.787
  -5  12   9    2.765    1.772  0.888
  -4  12   9    0.000   -1.824 10.544
  -3  12   9    2.905    1.006  0.725
  -2  12   9    2.583    2.601  0.869
  -1  12   9    0.000   -1.374 10.728
   0  12   9    6.245   -6.556  0.291
   1  12   9    2.359    0.066  0.926
   2  12   9    6.023    5.397  0.449
  -5  12  10    6.220   -6.357  0.497
  -4  12  10    3.091    2.968  0.826
  -3  12  10    1.987    1.039  1.600
  -2  12  10    0.000   -1.403 10.672
  -1  12  10    2.524    1.617  1.343
   0  12  10    0.544   -0.189  1.536
   1  12  10    2.593    3.643  0.991
   2  12  10    4.485   -4.066  0.571
  -4  12  11    3.484    2.849  0.695
  -3  12  11    5.468   -4.854  0.466
  -2  12  11    0.771    0.234  4.832
  -1  12  11    3.222    3.868  0.789
   0  12  11    0.568    0.127  1.469
   1  12  11    1.967   -2.346  1.883
  -4  12  12    0.000    0.532 10.544
  -3  12  12    8.591   -7.942  0.358
  -2  12  12    7.518    7.712  0.402
  -1  12  12    0.000   -4.567 10.730
   0  12  12    2.011    2.555  0.997
   1  12  12    1.161   -4.266  4.104
  -3  12  13    2.736   -4.210  1.451
  -2  12  13    0.802   -0.732  4.298
  -1  12  13    2.140    0.761  1.506
   0  12  13    1.939    2.533  1.083
  -2  12  14    8.311   -7.525  0.393
   1  13   0    4.584   -4.952  0.478
   2  13   0    0.000   -0.602 10.672
   3  13   0    2.960    1.694  0.727
   4  13   0    2.363   -0.660  0.987
  -4  13   1    2.301    2.419  0.986
  -3  13   1    6.653   -7.027  0.391
  -2  13   1    2.214    2.443  1.364
  -1  13   1    8.228    8.249  0.301
   0  13   1    5.067   -5.564  0.771
   1  13   1    2.309   -0.785  1.285
   2  13   1    0.000   -1.703 10.672
   3  13   1    6.925    7.199  0.377
   4  13   1    7.106   -7.956  0.436
  -4  13   2    2.292    2.923  1.084
  -3  13   2    1.283    3.242  2.941
  -2  13   2    0.000   -0.871 10.672
  -1  13   2    3.174   -2.802  0.616
   0  13   2    0.348   -1.308  2.406
   1  13   2    2.779    3.051  0.722
   2  13   2    3.863    2.769  0.595
   3  13   2    6.919   -6.206  0.397
   4  13   2    2.263    1.611  1.674
  -4  13   3    6.798    6.505  0.404
  -3  13   3    4.058   -3.776  0.581
  -2  13   3    0.000    1.029 10.672
  -1  13   3    9.834  -10.502  0.290
   0  13   3    8.627    9.910  0.214
   1  13   3    6.172   -6.706  0.391
   2  13   3    6.205    6.544  0.414
   3  13   3    0.000   -0.291 10.415
   4  13   3    4.022    3.259  0.568
  -4  13   4    0.000   -2.551 10.544
  -3  13   4    0.000    2.509 10.409
  -2  13   4    0.000    2.316 10.672
  -1  13   4    0.000   -1.632 10.711
   0  13   4    5.558   -5.670  0.283
   1  13   4    0.000    2.928 10.717
   2  13   4    0.000   -2.208 10.672
   3  13   4    5.270    5.180  0.470
  -4  13   5    3.481   -2.375  0.643
  -3  13   5    0.745    2.227  4.843
  -2  13   5    4.836   -4.273  0.520
  -1  13   5    4.953    5.707  0.458
   0  13   5    0.269    0.817  3.096
   1  13   5    2.615    3.172  1.387
   2  13   5    4.043   -3.769  0.607
   3  13   5    1.918   -3.465  2.034
  -4  13   6    0.000   -1.615 10.544
  -3  13   6    2.866   -3.559  0.782
  -2  13   6    0.000    1.509 10.672
  -1  13   6    0.000    1.188 10.710
   0  13   6    0.514   -1.814  1.632
   1  13   6    3.312    4.114  0.690
   2  13   6    3.558    1.244  0.625
   3  13   6    1.538   -1.289  1.467
  -4  13   7    3.090    2.047  0.732
  -3  13   7    1.688    0.835  1.932
  -2  13   7    1.471   -0.980  1.546
  -1  13   7    2.512    2.514  1.578
   0  13   7    4.389   -4.041  0.392
   1  13   7    4.144    2.474  0.607
   2  13   7    3.195   -2.668  0.778
  -4  13   8    4.153    4.333  0.596
  -3  13   8    2.988   -0.257  0.685
  -2  13   8    4.156   -4.365  0.619
  -1  13   8    3.819    3.727  0.610
   0  13   8    1.292    1.817  2.072
   1  13   8    4.183   -4.593  0.590
   2  13   8    2.427    0.417  1.458
  -4  13   9    0.000   -2.500 10.544
  -3  13   9    0.472   -1.249  4.772
  -2  13   9    3.127    2.966  0.757
  -1  13   9    5.356   -3.596  0.439
   0  13   9    0.000    1.767  3.767
   1  13   9    2.270    1.655  1.605
  -4  13  10    5.738   -5.596  0.496
  -3  13  10    2.588    2.195  1.465
  -2  13  10    4.815    4.874  0.573
  -1  13  10    1.084   -2.997  2.267
   0  13  10    1.968    3.342  1.074
   1  13  10    1.119   -0.246  2.173
  -3  13  11    4.724    4.839  0.577
  -2  13  11    1.796   -4.419  2.633
  -1  13  11    3.384    2.388  0.693
   0  13  11    3.378   -2.868  0.756
  -2  13  12    0.000    1.728 10.672
  -1  13  12    3.297   -4.119  0.770
   0  14   0    9.577   10.038  0.345
   1  14   0    3.340    1.774  0.644
   2  14   0    5.480   -5.415  0.495
   3  14   0    4.035   -4.095  0.601
  -3  14   1    0.000    0.493 10.672
  -2  14   1    0.000    1.997 10.672
  -1  14   1    3.403   -1.828  0.603
   0  14   1    2.170    1.300  0.872
   1  14   1    0.766    2.488  5.065
   2  14   1    0.000   -0.579 10.672
   3  14   1    2.255   -2.211  1.096
  -3  14   2    2.919   -0.258  0.709
  -2  14   2    3.701    4.369  0.717
  -1  14   2    2.022   -2.205  1.810
   0  14   2    3.434   -3.040  0.701
   1  14   2    0.000   -1.446 10.699
   2  14   2    2.673    1.657  0.833
   3  14   2    0.000    0.139 10.672
  -3  14   3    2.751   -1.853  1.432
  -2  14   3    0.000    1.294 10.672
  -1  14   3    0.000    0.200 10.702
   0  14   3    2.174    0.199  1.177
   1  14   3    2.049    1.236  1.834
   2  14   3    0.000    0.770 10.672
   3  14   3    2.598   -2.144  0.968
  -3  14   4    0.000    1.673 10.672
  -2  14   4    0.000    0.084 10.672
  -1  14   4    0.000   -1.786 10.702
   0  14   4    0.000   -0.638  3.786
   1  14   4    3.973    3.928  0.640
   2  14   4    1.784   -2.191  2.347
  -3  14   5    0.000   -0.305 10.672
  -2  14   5    2.593   -2.586  1.349
  -1  14   5    3.226    3.444  0.737
   0  14   5    0.740   -2.527  1.097
   1  14   5    4.042   -3.898  0.666
   2  14   5    5.740    5.728  0.501
  -3  14   6    0.000   -0.899 10.403
  -2  14   6    0.000    1.365 10.672
  -1  14   6    2.584    1.679  0.865
   0  14   6    0.781   -1.876  1.044
   1  14   6    2.257   -1.937  1.773
   2  14   6    0.000   -1.450 10.672
  -3  14   7    0.000    1.794 10.404
  -2  14   7    6.362    6.521  0.448
  -1  14   7    2.701   -3.359  0.943
   0  14   7    2.417    3.625  1.259
   1  14   7    2.888   -3.205  0.963
  -3  14   8    2.513    2.351  1.529
  -2  14   8    4.664   -5.031  0.602
  -1  14   8    1.604   -3.479  2.849
   0  14   8    0.554    2.718  1.526
   1  14   8    0.000    0.624 10.779
  -2  14   9    3.854   -2.918  0.677
  -1  14   9    0.813    0.878  4.894
   0  14   9    1.880    1.134  1.044
   1  15   0    1.210   -0.507  1.763
   2  15   0    2.770   -1.033  0.863
  -2  15   1    0.000    1.067 10.672
  -1  15   1    0.000   -3.128 10.766
   0  15   1    2.126    2.721  1.165
   1  15   1    0.000   -0.854 10.771
   2  15   1    4.466   -3.505  0.540
  -2  15   2    2.431   -1.986  1.637
  -1  15   2    0.000    0.768 10.764
   0  15   2    2.799    3.682  0.774
   1  15   2    1.815   -3.143  2.388
   2  15   2    0.000    1.416 10.672
  -2  15   3    4.444   -4.516  0.602
  -1  15   3    2.425    0.167  1.731
   0  15   3    4.408   -3.671  0.383
   1  15   3    4.530    4.536  0.592
  -2  15   4    3.861    5.055  0.714
  -1  15   4    1.149   -5.597  3.875
   0  15   4    0.418   -0.583  2.026
   1  15   4    2.017    1.482  2.058
  -2  15   5    2.553   -0.398  0.903
  -1  15   5    2.876    1.184  0.844
   0  15   5    3.465    2.564  0.740
  -1  15   6    0.000    2.526 10.756
   0  15   6    0.466    2.539  1.831
